# Supplementary material for: Published population pharmacokinetic models of mycophenolate sodium: a systematic review and external evaluation in a Chinese sample of renal transplant recipients
Source: Front Pharmacol. 2025 Aug 18;16:1632568. doi: 10.3389/fphar.2025.1632568 (PMC12399562; doi:10.3389/fphar.2025.1632568)
Supplement: Supplementary file 1 [file Table1.xlsx]

## Sheet: Web of Science（184）
[1]	Abd Rahman AN, Tett SE, Staatz CE. Clinical Pharmacokinetics and Pharmacodynamics of Mycophenolate in Patients with Autoimmune Disease [J]. Clin Pharmacokinet, 2013, 52(5): 303-331.
[2]	Akhlaghi F, Sam WJ, Rosenbaum SE. A population pharmacokinetic model for mycophenolic acid and metabolites in kidney transplant recipients [J]. American Journal of Transplantation, 2007, 7: 448-448.
[3]	Al-Khatib M, Shapiro RJ, Partovi N, et al. Limited Sampling Strategies for Predicting Area Under the Concentration-Time Curve of Mycophenolic Acid in Islet Transplant Recipients [J]. Annals of Pharmacotherapy, 2010, 44(1): 19-27.
[4]	Al-Khouja A, Chaudhri N, Velidedeoglu E, et al. Approval of Mycophenolate Mofetil for Prophylaxis of Organ Rejection in Pediatric Recipients of Heart or Liver Transplants: A Regulatory Perspective [J]. Clinical Pharmacology & Therapeutics, 2024, 116(3): 807-813.
[5]	Alsmadi MTM, Alfarah MQ, Albderat J, et al. The development of a population physiologically based pharmacokinetic model for mycophenolic mofetil and mycophenolic acid in humans using data from plasma, saliva, and kidney tissue [J]. Biopharmaceutics & Drug Disposition, 2019, 40(9): 325-340.
[6]	Baraldo M, Isola M, Feruglio MT, et al. Therapeutic mycophenolic acid monitoring by means of limited sampling strategy in orthotopic heart transplant patients [J]. Transplant Proc, 2005, 37(5): 2240-2243.
[7]	Barau C, Furlan V, Debray D, et al. Population pharmacokinetics of mycophenolic acid and dose optimization with limited sampling strategy in liver transplant children [J]. Br J Clin Pharmacol, 2012, 74(3): 515-524.
[8]	Barau C, Verstuyft C, Bazzoli C, et al. Population pharmacokinetics of mycophenolic acid in both plasma and peripheral blood mononuclear cells in adult renal transplant recipients [J]. Fundamental & Clinical Pharmacology, 2015, 29: 34-34.
[9]	Barraclough KA, Isbel NM, Franklin ME, et al. Evaluation of Limited Sampling Strategies for Mycophenolic Acid After Mycophenolate Mofetil Intake in Adult Kidney Transplant Recipients [J]. Ther Drug Monit, 2010, 32(6): 723-733.
[10]	Barraclough KA, Metz D, Staatz CE, et al. Important lack of difference in tacrolimus and mycophenolic acid pharmacokinetics between Aboriginal and Caucasian kidney transplant recipients [J]. Nephrology, 2022, 27(9): 771-779.
[11]	Belingheri M, Ferraresso M, Ghio L, et al. Effect of cyclosporine (CyA) on mycophenolic acid (MPA) pharmacokinetics (PK) in a pediatric kidney transplant population. Results of a prospective longitudinal study [J]. Pediatric Transplantation, 2005, 9: 53-53.
[12]	Bernard O, Tojcic J, Journault K, et al. Influence of nonsynonymous polymorphisms of UGT1A8 and UGT2B7 metabolizing enzymes on the formation of phenolic and acyl glucuronides of mycophenolic acid [J]. Drug Metabolism and Disposition, 2006, 34(9): 1539-1545.
[13]	Billing H, Hoecker B, Fichtner A, et al. Single-Nucleotide Polymorphism of CYP3A5 Impacts the Exposure to Tacrolimus in Pediatric Renal Transplant Recipients: A Pharmacogenetic Substudy of the TWIST Trial [J]. Ther Drug Monit, 2017, 39(1): 21-28.
[14]	Brooks EK, Tett SE, Isbel NM, et al. Evaluation of Multiple Linear Regression Based Limited Sampling Strategies for Enteric-Coated Mycophenolate Sodium in Adult Kidney Transplant Recipients [J]. Ther Drug Monit, 2018, 40(2): 195-201.
[15]	Brunet M, Crespo M, Millan O, et al. Pharmacokinetics and pharmacodynamics in renal transplant recipients under treatment with cyclosporine and myfortic [J]. Transplant Proc, 2007, 39(7): 2160-2162.
[16]	Cai W, Cai Q, Xiong N, et al. Limited Sampling Strategy for Estimating Mycophenolic Acid Exposure on Day 7 Post-Transplant for Two Mycophenolate Mofetil Formulations Derived From 20 Chinese Renal Transplant Recipients [J]. Transplant Proc, 2018, 50(5): 1298-1304.
[17]	Cai W, Qin Y, Sun X, et al. A limited sampling strategy for the estimation of total mycophenolic acid early after renal transplantation [J]. Chinese Journal of Organ Transplantation, 2014, 35(12): 719-723.
[18]	Cai W, Ye C, Sun X, et al. Limited Sampling Strategy for Predicting Area Under the Concentration-Time Curve for Mycophenolic Acid in Chinese Adults Receiving Mycophenolate Mofetil and Tacrolimus Early After Renal Transplantation [J]. Ther Drug Monit, 2015, 37(3): 304-310.
[19]	Campagne O, Mager DE, Brazeau D, et al. Tacrolimus Population Pharmacokinetics and Multiple <i>CYP3A5</i> Genotypes in Black and White Renal Transplant Recipients [J]. J Clin Pharmacol, 2018, 58(9): 1184-1195.
[20]	Campagne O, Mager DE, Brazeau D, et al. The impact of tacrolimus exposure on extrarenal adverse effects in adult renal transplant recipients [J]. Br J Clin Pharmacol, 2019, 85(3): 516-529.
[21]	Capone D, Tarantino G, Kadilli I, et al. Evalutation of mycophenolic acid systemic exposure by limited sampling strategy in kidney transplant recipients receiving enteric-coated mycophenolate sodium (EC-MPS) and cyclosporine [J]. Nephrology Dialysis Transplantation, 2011, 26(9): 3019-3025.
[22]	Chen B, Shao K, An H-M, et al. Population Pharmacokinetics and Bayesian Estimation of Mycophenolic Acid Exposure in Chinese Renal Allograft Recipients After Administration of EC-MPS [J]. J Clin Pharmacol, 2019, 59(4): 578-589.
[23]	Chen L, Liberatore L, Chin T, et al. The Impact of Total Gastrectomy on Pharmacokinetics in Kidney Transplant Immunosuppressive Drug Regimes: A Case Study [J]. Transplantation, 2017, 101(9): 2213-2217.
[24]	Colom H, Andreu F, Van Gelder T, et al. Prediction of Free from Total Mycophenolic Acid Concentrations in Stable Renal Transplant Patients: A Population-Based Approach [J]. Clin Pharmacokinet, 2018, 57(7): 877-893.
[25]	Cox VC, Ensom MHH. Mycophenolate mofetil for solid organ transplantation: Does the evidence support the need for clinical pharmacokinetic monitoring? [J]. Ther Drug Monit, 2003, 25(2): 137-157.
[26]	Cui G, Chen W, Liu X, et al. A Correlational Study of Three Determination Methods of Mycophenolic Acid Blood Concentrations in Renal Transplant Patients [J]. Chinese Pharmaceutical Journal, 2013, 48(6): 461-465.
[27]	Dasgupta A, Johnson M. Positive Bias in Mycophenolic Acid Concentrations Determined by the CEDIA Assay Compared to HPLC-UV Method: Is CEDIA Assay Suitable for Therapeutic Drug Monitoring of Mycophenolic Acid? [J]. Journal of Clinical Laboratory Analysis, 2013, 27(1): 77-80.
[28]	David-Neto E, Araujo LMP, Sumita NM, et al. Mycophenolic acid pharmacokinetics in stable pediatric renal transplantation [J]. Pediatric Nephrology, 2003, 18(3): 266-272.
[29]	David-Neto E, Pereira LM, Kakehashi E, et al. The need of mycophenolic acid monitoring in long-term renal transplants [J]. Clinical Transplantation, 2005, 19(1): 19-25.
[30]	David-Neto E, Triboni AH, Ramos F, et al. Development of an Abbreviated Mycophenolic Acid Area Under the Time-Concentration Curve for Renal Transplant Patients Under Enteric-Coated Mycophenolate Sodium: A Comparison With Critical Analysis of Available Equations [J]. Ther Drug Monit, 2018, 40(4): 411-416.
[31]	De Winter B, Van Gelder T, Budde K, et al. Population pharmacokinetic comparison of enteric-coated mycophenolate sodium and mycophenolate mofetil in renal transplant recipients [J]. Clinical Pharmacology & Therapeutics, 2008, 83: S61-S61.
[32]	De Winter BCM, Mathot RaA, Sombogaard F, et al. Nonlinear Relationship between Mycophenolate Mofetil Dose and Mycophenolic Acid Exposure: Implications for Therapeutic Drug Monitoring [J]. Clinical Journal of the American Society of Nephrology, 2011, 6(3): 656-663.
[33]	De Winter BCM, Monchaud C, Premaud A, et al. Bayesian Estimation of Mycophenolate Mofetil in Lung Transplantation, Using a Population Pharmacokinetic Model Developed in Kidney and Lung Transplant Recipients [J]. Clin Pharmacokinet, 2012, 51(1): 29-39.
[34]	De Winter BCM, Neumann I, Van Hest RM, et al. Limited Sampling Strategies for Therapeutic Drug Monitoring of Mycophenolate Mofetil Therapy in Patients With Autoimmune Disease [J]. Ther Drug Monit, 2009, 31(3): 382-390.
[35]	De Winter BCM, Van Gelder T, Glander P, et al. Population Pharmacokinetics of Mycophenolic Acid A Comparison between Enteric-Coated Mycophenolate Sodium and Mycophenolate Mofetil in Renal Transplant Recipients [J]. Clin Pharmacokinet, 2008, 47(12): 827-838.
[36]	De Winter BCM, Van Gelder T, Glander P, et al. Population pharmacokinetics of mycophenolic acid: comparison between enteric-coated mycophenolate sodium and mycophenolate mofetil in renal transplant patients [J]. Br J Clin Pharmacol, 2009, 68(1): 137-137.
[37]	De Winter BCM, Van Gelder T, Sombogaard F, et al. Pharmacokinetic role of protein binding of mycophenolic acid and its glucuronide metabolite in renal transplant recipients [J]. J Pharmacokinet Pharmacodyn, 2009, 36(6): 541-564.
[38]	Diwan TS, Lichvar AB, Leino AD, et al. Pharmacokinetic and pharmacogenetic analysis of immunosuppressive agents after laparoscopic sleeve gastrectomy [J]. Clinical Transplantation, 2017, 31(6).
[39]	Doki K, Yoshida K, Usui J, et al. External Validation of a Limited Sampling Strategy for the Estimation of Mycophenolic Acid Exposure Between Different Assay Methods: PETINIA and HPLC Methods [J]. Clinical Transplantation, 2024, 38(10).
[40]	Dong M, Fukuda T, Cox S, et al. Population pharmacokinetic-pharmacodynamic modelling of mycophenolic acid in paediatric renal transplant recipients in the early post-transplant period [J]. Br J Clin Pharmacol, 2014, 78(5): 1102-1112.
[41]	Eduardo Resendiz-Galvan J, Romano-Aguilar M, Edith Medellin-Garibay S, et al. Population pharmacokinetics of mycophenolic acid in adult kidney transplant patients under prednisone and tacrolimus regimen [J]. European Journal of Pharmaceutical Sciences, 2020, 150.
[42]	Elias D-N. A prospective, single center, randomized study comparing the efficacy and safety of the addition of everolimus to tacrolimus/mycophenolate mofetil/predinisone in kidney transplanted recipients HLA-sensitized [J]. 2019.
[43]	Eljebari H, Jebabli N, Gaees E, et al. Population pharmacokinetics of mycophenolic acid in kidney transplant patients [J]. Fundamental & Clinical Pharmacology, 2010, 24: 57-57.
[44]	Endo T, Ishimura T, Nishioka S, et al. No Influence of Everolimus on Mycophenolic Acid Area Under the Concentration-Time Curve: Limited Sampling Strategy for Mycophenolic Acid in Japanese Kidney Transplant Recipients Treated With Tacrolimus, Mycophenolate Mofetil, Steroid, and Everolimus [J]. Transplant Proc, 2022, 54(2): 286-292.
[45]	Enokiya T, Nishikawa K, Muraki Y, et al. Usefulness of limited sampling strategy for mycophenolic acid area under the curve considering postoperative days in living-donor renal transplant recipients with concomitant prolonged-release tacrolimus [J]. J Pharm Health Care Sci, 2017, 3: 17-17.
[46]	Ensom MHH, Partovi N, Decarie D, et al. Pharmacokinetics and protein binding of mycophenolic acid in stable lung transplant recipients [J]. Ther Drug Monit, 2002, 24(2): 310-314.
[47]	Ettenger R, Bartosh S, Choi L, et al. Pharmacokinetics of enteric-coated mycophenolate sodium in stable pediatric renal transplant recipients [J]. Pediatric Transplantation, 2005, 9(6): 780-787.
[48]	Fanhang M, Changxi W, Lizhong C, et al. Pharmacokinetics of mycophenolic acid in senile kidney transplant recipients and the clinical implications [J]. Chinese Journal of Nephrology, Dialysis & Transplantation, 2007, 16(5): 421-425,446.
[49]	Felipe CR, Oliveira NI, Hannun PG, et al. Pharmacokinetics and Long-TermSafety and Tolerability of Everolimus in Renal Transplant Recipients Converted From Cyclosporine [J]. Ther Drug Monit, 2016, 38(1): 64-72.
[50]	Filler G, Foster J, Berard R, et al. Age-dependency of mycophenolate mofetil dosing in combination with tacrolimus after pediatric renal transplantation [J]. Transplant Proc, 2004, 36(5): 1327-1331.
[51]	Fleming DH, Mathew BS, Prasanna S, et al. A Possible Simplification for the Estimation of Area Under the Curve (AUC<sub>0-12</sub>) of Enteric-Coated Mycophenolate Sodium in Renal Transplant Patients Receiving Tacrolimus [J]. Ther Drug Monit, 2011, 33(2): 165-170.
[52]	Fukuda T, Dong M, De Vries MT, et al. POPULATION PHARMACOKINETIC-PHARMACODYNAMIC MODEL OF MYCOPHENOLIC ACID WITH INOSINE MONOPHOSPHATE DEHYDROGENASE ACTIVITY FOLLOWING ADMINISTRATION OF MYCOPHENOLATE MOFETIL IN PEDIATRIC RENAL TRANSPLANT RECIPIENTS [J]. Clinical Pharmacology & Therapeutics, 2012, 91: S127-S127.
[53]	Fukuda T, Goebel J, Cox S, et al. <i>UGT1A9</i>, <i>UGT2B7</i>, and <i>MRP2</i> Genotypes Can Predict Mycophenolic Acid Pharmacokinetic Variability in Pediatric Kidney Transplant Recipients [J]. Ther Drug Monit, 2012, 34(6): 671-679.
[54]	Fukuda T, Goebel J, Thogersen H, et al. Inosine Monophosphate Dehydrogenase (IMPDH) Activity as a Pharmacodynamic Biomarker of Mycophenolic Acid Effects in Pediatric Kidney Transplant Recipients [J]. J Clin Pharmacol, 2011, 51(3): 309-320.
[55]	Gaies E, Ben Sassi M, El Jebari H, et al. Limited sampling strategy for the estimation of mycophenolic acid area under the curve in Tunisian renal transplant patients [J]. Nephrologie & Therapeutique, 2017, 13(6): 460-462.
[56]	Gaies E, El Jebari H, Jebabli N, et al. Mycophenolic acid population pharmacokinetics in Tunisian renal transplant recipients [J]. Fundamental & Clinical Pharmacology, 2013, 27: 70-70.
[57]	Ganschow R, Pollok J-M, Jankofsky M, et al. The role of everolimus in liver transplantation [J]. Clinical and experimental gastroenterology, 2014, 7: 329-343.
[58]	Ghio L, Ferraresso M, Zacchello G, et al. Longitudinal evaluation of mycophenolic acid pharmacokinetics in pediatric kidney transplant recipients. The role of post-transplant clinical and therapeutic variables [J]. Clinical Transplantation, 2009, 23(2): 264-270.
[59]	Golubovic B, Prostran M, Miljkovic B, et al. Population Pharmacokinetic Approach of Immunosuppressive Therapy in Kidney Transplant Patients [J]. Current Medicinal Chemistry, 2016, 23(19): 1998-2011.
[60]	Gonzalez-Ramirez R, Gonzalez-Banuelos J, De La Salud Villa M, et al. Bioavailability of a generic of the immunosuppressive agent mycophenolate mofetil in pediatric patients [J]. Pediatric Transplantation, 2014, 18(6): 568-574.
[61]	Guillet BA, Simon NS, Purgus R, et al. Population Pharmacokinetics Analysis of Mycophenolic Acid in Adult Kidney Transplant Patients With Chronic Graft Dysfunction [J]. Ther Drug Monit, 2010, 32(4): 427-432.
[62]	Ham JY, Jung H-Y, Choi J-Y, et al. Usefulness of mycophenolic acid monitoring with PETINIA for prediction of adverse events in kidney transplant recipients [J]. Scandinavian Journal of Clinical & Laboratory Investigation, 2016, 76(4): 296-303.
[63]	Han N, Yun H-Y, Kim I-W, et al. Population pharmacogenetic pharmacokinetic modeling for flip-flop phenomenon of enteric-coated mycophenolate sodium in kidney transplant recipients [J]. European Journal of Clinical Pharmacology, 2014, 70(10): 1211-1219.
[64]	Heida A, Jager NGL, Aarnoutse RE, et al. Model-informed dose optimization of mycophenolic acid in pediatric kidney transplant patients [J]. European Journal of Clinical Pharmacology, 2024, 80(11): 1761-1771.
[65]	Hohage H, Zeh M, Heck M, et al. Differential effects of cyclosporine and tacrolimus on mycophenolate pharmacokinetics in patients with impaired kidney function [J]. Transplant Proc, 2005, 37(4): 1748-1750.
[66]	Huang H, Yao X, Wu J, et al. Evaluation of the area under the curve of enteric-coated mycophenolate sodium using a limited sampling strategy in Chinese kidney transplant recipients [J]. International Journal of Clinical Pharmacology and Therapeutics, 2017, 55(2): 138-146.
[67]	Irtan S, Azougagh S, Monchaud C, et al. Comparison of high-performance liquid chromatography and enzyme-multiplied immunoassay technique to monitor mycophenolic acid in paediatric renal recipients [J]. Pediatric Nephrology, 2008, 23(10): 1859-1865.
[68]	Jacobson PA, Huang J, Rydholm N, et al. Higher mycophenolate dose requirements in children undergoing hematopoietic cell transplant (HCT) [J]. Blood, 2007, 110(11): 884A-884A.
[69]	Jebabli N, Gaies E, Charfi R, et al. Comparative study of two techniques of mycophenolate mofetyl monitoring [J]. La Tunisie medicale, 2019, 97(8-9): 1010-1016.
[70]	Jia Y, Peng B, Li L, et al. Estimation of Mycophenolic Acid Area Under the Curve With Limited-Sampling Strategy in Chinese Renal Transplant Recipients Receiving Enteric-Coated Mycophenolate Sodium [J]. Ther Drug Monit, 2017, 39(1): 29-36.
[71]	Jiao Z, Shen B, Zhang M, et al. Population pharmacokinetics of mycophenolic acid in Chinese adult renal transplant recipients during the first month after transplantation [J]. Acta Pharmacol Sin, 2006, 27: 203-203.
[72]	Jiao Z, Zhong J-Y, Zhang M, et al. Total and free mycophenolic acid and its 7-O-glucuronide metabolite in Chinese adult renal transplant patients: pharmacokinetics and application of limited sampling strategies [J]. European Journal of Clinical Pharmacology, 2007, 63(1): 27-37.
[73]	Joshi R. Optimization of Mycophenolate Mofetil Dosing in Transplant Patients [M]. 2018.
[74]	Joy MS. Disposition of mycophenolic acid and its glucuronide metabolites in subjects with glomerulonephritis: Implications of genes and effects on kidney outcomes [M]. 2010.
[75]	Julasareekul W, Eiam-Ong S, Bejraputra O, et al. Pharmacokinetics of mycophenolic acid in kidney transplant recipients treated with a low dose (1 gram/day) of mycophenolate mofetil [J]. Journal of the Medical Association of Thailand = Chotmaihet thangphaet, 2003, 86(8): 766-771.
[76]	Karimani A, Abedi H, Nazemian F, et al. Estimation of Abbreviated Mycophenolic Acid Area Under the Concentration-Time Curve during Stable Post-transplant Period by Limited Sampling Strategy [J]. Current Reviews in Clinical and Experimental Pharmacology, 2021, 16(3): 273-280.
[77]	Kiang TKL, Ensom MHH. Population Pharmacokinetics of Mycophenolic Acid: An Update [J]. Clin Pharmacokinet, 2018, 57(5): 547-558.
[78]	Kiang TKL, Ng K, Ensom MHH. Multiple Regression Analysis of Factors Predicting Mycophenolic Acid Free Fraction in 91 Adult Organ Transplant Recipients [J]. Ther Drug Monit, 2013, 35(6): 867-871.
[79]	Kiberd BA, Puthenparumpil JJ, Fraser A, et al. Impact of mycophenolate mofetil loading on drug exposure in the early posttransplant period [J]. Transplant Proc, 2005, 37(5): 2320-2323.
[80]	Kiberd BA, Wrobel M, Dandavino R, et al. The Role of Proton Pump Inhibitors on Early Mycophenolic Acid Exposure in Kidney Transplantation: Evidence From the CLEAR Study [J]. Ther Drug Monit, 2011, 33(1): 120-123.
[81]	Kim H, Long-Boyle J, Rydholm N, et al. Population Pharmacokinetics of Unbound Mycophenolic Acid in Pediatric and Young Adult Patients Undergoing Allogeneic Hematopoietic Cell Transplantation [J]. J Clin Pharmacol, 2012, 52(11): 1665-1675.
[82]	Kim JH, Han N, Kim MG, et al. Model based development of tacrolimus dosing algorithm considering CYP3A5 genotypes and mycophenolate mofetil drug interaction in stable kidney transplant recipients [J]. Scientific Reports, 2019, 9.
[83]	Labriffe M, Micallef L, Woillard J-B, et al. Mycophenolate Mofetil Dose Adjustment in Pediatric Kidney Transplant Recipients [J]. Ther Drug Monit, 2023, 45(5): 591-598.
[84]	Lamba M, Tafti B, Melcher M, et al. Population Pharmacokinetic Analysis of Mycophenolic Acid Coadministered With Either Tasocitinib (CP-690,550) or Tacrolimus in Adult Renal Allograft Recipients [J]. Ther Drug Monit, 2010, 32(6): 778-781.
[85]	Langers P, Press RR, Inderson A, et al. Limited Sampling Model for Advanced Mycophenolic Acid Therapeutic Drug Monitoring After Liver Transplantation [J]. Ther Drug Monit, 2014, 36(2): 141-147.
[86]	Le Guellec C, Bourgoin H, Büchler M, et al. Population pharmacokinetics and Bayesian estimation of mycophenolic acid concentrations in stable renal transplant patients [J]. Clin Pharmacokinet, 2004, 43(4): 253-266.
[87]	Le Meur YPA, Szelag JC, Toupance O, et al. Population analysis and covariates influencing the pharmacokinetics of mycophenolic acid in renal transplant recipients [J]. Ther Drug Monit, 2005, 27(2): 242-242.
[88]	Lertdumrongluk P, Somparn P, Kittanamongkolchai W, et al. Pharmacokinetics of mycophenolic acid in severe lupus nephritis [J]. Kidney International, 2010, 78(4): 389-395.
[89]	Li J, Liu Y, Huang J, et al. Evaluation of Mycophenolic Acid Exposure Using a Limited Sampling Strategy in Renal Transplant Recipients [J]. American Journal of Nephrology, 2013, 37(6): 534-540.
[90]	Li J, Sun P, Fu Q, et al. Comparison of enzyme multiplied immunoassay technique and high performance liquid chromatography in drug monitoring of mycophenolic acid in renal transplant patients [J]. Chinese Journal of Organ Transplantation, 2014, 35(9): 528-532.
[91]	Li Z, Huang Y, Xu H, et al. Population pharmacokinetic and dose optimization of mycophenolic acid in children with anti-neutrophilic cytoplasmic antibody-associated nephritis [J]. European Journal of Clinical Pharmacology, 2022, 78(5): 831-838.
[92]	Li Z, Wang J, Huang Y, et al. Identification of biomarkers that predict renal flare in childhood-onset lupus nephritis with mycophenolate acid [J]. International Immunopharmacology, 2023, 117.
[93]	Lika YE, Zhi-Hong XIE, Ruo-Lun W, et al. Limited Sampling Strategy for Estimating the Area Under Concentration-Time Curve of Mycophenolic Acid [J]. Chinese Pharmaceutical Journal, 2009, 44(8): 611-614.
[94]	Liu Y, Li J, Huang J, et al. Evaluation of mycophenolic acid exposure by limited sampling strategy in Chinese adult renal transplant recipients receiving mycophenolate mofeil and tacrolimus [J]. Chinese Journal of Organ Transplantation, 2012, 33(2): 101-104.
[95]	Long-Boyle J. Improving hematopoietic cell transplantation therapeutics: Emphasis in pharmacokinetic-pharmacodynamic relationships and pharmacogenomics [M]. 2009.
[96]	Longjin Z, Zheng J, Huiqi L, et al. Investigation of the factors affecting the unbound fraction of mycophenolic acid in renal transplant recipients [J]. Chinese Journal of Hospital Pharmacy, 2006, 26(6): 669-672.
[97]	Mardini RA, Taybeh EO, Alsous MM, et al. A multiple methods approach to determine adherence with prescribed mycophenolate in children with kidney transplant [J]. Br J Clin Pharmacol, 2019, 85(7): 1434-1442.
[98]	Mathew BS, Fleming DH, Annapandian VM, et al. A Reliable Limited Sampling Strategy for the Estimation of Mycophenolic Acid Area Under the Concentration Time Curve in Adult Renal Transplant Patients in the Stable Posttransplant Period [J]. Ther Drug Monit, 2010, 32(2): 136-140.
[99]	Miura M, Satoh S, Niioka T, et al. Early Phase Limited Sampling Strategy Characterizing Tacrolimus and Mycophenolic Acid Pharmacokinetics Adapted to the Maintenance Phase of Renal Transplant Patients [J]. Ther Drug Monit, 2009, 31(4): 467-474.
[100]	Mizaki T, Nobata H, Banno S, et al. Population pharmacokinetics and limited sampling strategy for therapeutic drug monitoring of mycophenolate mofetil in Japanese patients with lupus nephritis [J]. J Pharm Health Care Sci, 2023, 9(1).
[101]	Mohammadpour AH, Nazemian F, Abtahi B, et al. Estimation of Abbreviated Mycophenolic Acid Area Under the Concentration-Time Curve During Early Posttransplant Period by Limited Sampling Strategy [J]. Transplant Proc, 2008, 40(10): 3668-3672.
[102]	Musuamba FT, Mourad M, Haufroid V, et al. A Simultaneous D-Optimal Designed Study for Population Pharmacokinetic Analyses of Mycophenolic Acid and Tacrolimus Early After Renal Transplantation [J]. J Clin Pharmacol, 2012, 52(12): 1833-1843.
[103]	Musuamba FT, Rousseau A, Bosmans J-L, et al. Limited Sampling Models and Bayesian Estimation for Mycophenolic Acid Area under the Curve Prediction in Stable Renal Transplant Patients Co-Medicated with Ciclosporin or Sirolimus [J]. Clin Pharmacokinet, 2009, 48(11): 745-758.
[104]	Neumann I, Fuhrmann H, Kanzler M, et al. Pharmacokinetics of enteric-coated mycophenolate sodium: comparative study in patients with autoimmune disease and renal allograft [J]. Expert Opinion on Pharmacotherapy, 2008, 9(6): 879-886.
[105]	Nishimura T, Uemura O, Hibino S, et al. Serum albumin level is associated with mycophenolic acid concentration in children with idiopathic nephrotic syndrome [J]. European Journal of Pediatrics, 2022, 181(3): 1159-1165.
[106]	Okusanya OO, Dole K, Zack J, et al. Population pharmacokinetic (PK) model of mycophenolic acid (MPA) and its metabolite - Mycophenolic acid glucoronide (MPAG) in long term transplant renal patients using Montecarlo parametric expectation maximization (MC-PEM) [J]. Clinical Pharmacology & Therapeutics, 2007, 81: S72-S72.
[107]	Park JM, Lake KD, Cibrik DM. Impact of changing from cyclosporine to tacrolimus on pharmacokinetics of mycophenolic acid in renal transplant recipients with diabetes [J]. Ther Drug Monit, 2008, 30(5): 591-596.
[108]	Pawinski T, Hale M, Korecka M, et al. Limited sampling strategy for the estimation of mycophenolic acid area under the curve in adult renal transplant patients treated with concomitant tacrolimus [J]. Clinical Chemistry, 2002, 48(9): 1497-1504.
[109]	Pawinski T, Luszczynska P, Durlik M, et al. Development and Validation of Limited Sampling Strategies for the Estimation of Mycophenolic Acid Area Under the Curve in Adult Kidney and Liver Transplant Recipients Receiving Concomitant Enteric-Coated Mycophenolate Sodium and Tacrolimus [J]. Ther Drug Monit, 2013, 35(6): 760-769.
[110]	Payen S, Zhang D, Maisin A, et al. Population pharmacokinetics of mycophenolic acid in kidney transplant pediatric and adolescent patients [J]. Ther Drug Monit, 2005, 27(3): 378-388.
[111]	Pazik J, Lewandowski Z, Cieciura EN, et al. Malnutrition Risk in Kidney Recipients Treated With Mycophenolate Mofetil Is Associated With <i>IMPDH1</i> rs2278294 Polymorphism [J]. Transplant Proc, 2018, 50(6): 1794-1797.
[112]	Peijun Z, Da XU, Xianghui W, et al. Therapeutic Drug Monitoring of Mycophenolic Acid in Chinese Renal Allograft Recipients [J]. Journal of Shanghai Jiaotong University Medical Science, 2006, 26(6): 680-684.
[113]	Peng W, Tian C, Chen Z, et al. Development of Optimal Simplified Equation for Estimation of Mycophenolic Acid Exposure Following Enteric-Coated Mycophenolate Sodium Administration in Chinese Renal Transplant Recipients [J]. American Journal of Transplantation, 2018, 18: 802-802.
[114]	Pithukpakorn M, Tiwawanwong T, Lalerd Y, et al. Mycophenolic acid AUC in Thai kidney transplant recipients receiving low dose mycophenolate and its association with UGT2B7 polymorphisms [J]. Pharmacogenomics and personalized medicine, 2014, 7: 379-385.
[115]	Poulin E, Greanya ED, Partovi N, et al. Development and Validation of Limited Sampling Strategies for Tacrolimus and Mycophenolate in Steroid-Free Renal Transplant Regimens [J]. Ther Drug Monit, 2011, 33(1): 50-55.
[116]	Pourfarziani V, Taheri S. Mycophenolate sodium increases cyclosporine blood levels in renal transplant recipients [J]. Saudi journal of kidney diseases and transplantation : an official publication of the Saudi Center for Organ Transplantation, Saudi Arabia, 2009, 20(6): 991-994.
[117]	Premaud A, Weber LT, Toenshoff B, et al. Population pharmacokinetics of mycophenolic acid in pediatric renal transplant patients using parametric and nonparametric approaches [J]. Pharmacological Research, 2011, 63(3): 216-224.
[118]	Punyawudho B, Lertdumrongluk P, Somparn P, et al. Population pharmacokinetics of mycophenolate mofetil in Thai lupus nephritis patients [J]. International Journal of Clinical Pharmacology and Therapeutics, 2012, 50(4): 272-280.
[119]	Quintairos L, Colom H, Millan O, et al. Early prognostic performance of miR155-5p monitoring for the risk of rejection: Logistic regression with a population pharmacokinetic approach in adult kidney transplant patients [J]. Plos One, 2021, 16(1).
[120]	Rahman ANA, Tett SE, Gafor HaA, et al. Development of Improved Dosing Regimens for Mycophenolate Mofetil Based on Population Pharmacokinetic Analyses in Adults with Lupus Nephritis [J]. Eur J Drug Metab Pharmacokinet, 2017, 42(6): 993-1004.
[121]	Resztak M, Sobiak J, Czyrski A. Recent Advances in Therapeutic Drug Monitoring of Voriconazole, Mycophenolic Acid, and Vancomycin: A Literature Review of Pediatric Studies [J]. Pharmaceutics, 2021, 13(12).
[122]	Rexiti K, Jiang X, Kong Y, et al. Population pharmacokinetics of mycophenolic acid and dose optimisation in adult Chinese kidney transplant recipients [J]. Xenobiotica, 2023, 53(10-11): 603-612.
[123]	Riglet F, Bertrand J, Barrail-Tran A, et al. Population Pharmacokinetic Model of Plasma and Cellular Mycophenolic Acid in Kidney Transplant Patients from the CIMTRE Study [J]. Drugs in R&D, 2020, 20(4): 331-342.
[124]	Rogers CC, Alloway RR, Alexander JW, et al. Pharmacokinetics of mycophenolic acid, tacrolimus and sirolimus after gastric bypass surgery in end-stage renal disease and transplant patients: a pilot study [J]. Clinical Transplantation, 2008, 22(3): 281-291.
[125]	Romano P, Agena F, Rezende Ebner PDA, et al. Longitudinal Pharmacokinetics of Mycophenolic Acid in Elderly Renal Transplant Recipients Compared to a Younger Control Group: Data from the nEverOld Trial [J]. Eur J Drug Metab Pharmacokinet, 2019, 44(2): 189-199.
[126]	Rong Y, Jun H, Kiang TKL. Population pharmacokinetics of mycophenolic acid in paediatric patients [J]. Br J Clin Pharmacol, 2021, 87(4): 1730-1757.
[127]	Rong Y, Kiang TKL. A NON-LINEAR MIXED-EFFECTS MODEL TO DESCRIBE THE POPULATION PHARMACOKINETICS OF MYCOPHENOLIC ACID AND THE EFFECTS OF CO-VARIATES IN ADULT, DE-NOVO KIDNEY TRANSPLANT PATIENTS ON STEROID-FREE ANTI-REJECTION REGIMENS [J]. Drug Metabolism and Pharmacokinetics, 2019, 34(1): S65-S65.
[128]	Rong Y, Kiang TKL. Characterizations of Human UDP-Glucuronosyltransferase Enzymes in the Conjugation of <i>p</i>-Cresol [J]. Toxicological Sciences, 2020, 176(2): 285-296.
[129]	Rong Y, Mayo P, Ensom MHH, et al. Population Pharmacokinetics of Mycophenolic Acid Co-Administered with Tacrolimus in Corticosteroid-Free Adult Kidney Transplant Patients [J]. Clin Pharmacokinet, 2019, 58(11): 1483-1495.
[130]	Rong Y, Mayo P, Ensom MHH, et al. Population Pharmacokinetic Analysis of Immediate-Release Oral Tacrolimus Co-administered with Mycophenolate Mofetil in Corticosteroid-Free Adult Kidney Transplant Recipients [J]. Eur J Drug Metab Pharmacokinet, 2019, 44(3): 409-422.
[131]	Rong Y, Wichart J, Hamiwka L, et al. Significant Effects of Renal Function on Mycophenolic Acid Total Clearance in Pediatric Kidney Transplant Recipients with Population Pharmacokinetic Modeling [J]. Clin Pharmacokinet, 2023, 62(9): 1289-1303.
[132]	Rother A, Glander P, Vitt E, et al. Inosine monophosphate dehydrogenase activity in paediatrics: age-related regulation and response to mycophenolic acid [J]. European Journal of Clinical Pharmacology, 2012, 68(6): 913-922.
[133]	Sam W, Akhlaghi F, Rosenbaum S. Population pharmacokinetics of mycophenolic acid and its metabolites in renal transplant patients [J]. Clinical Pharmacology & Therapeutics, 2006, 79(2): P47-P47.
[134]	Sam W-J, Akhlaghi F, Rosenbaum SE. Population Pharmacokinetics of Mycophenolic Acid and Its 2 Glucuronidated Metabolites in Kidney Transplant Recipients [J]. J Clin Pharmacol, 2009, 49(2): 185-195.
[135]	Sam W-J, Joy MS. Population Pharmacokinetics of Mycophenolic Acid and Metabolites in Patients With Glomerulonephritis [J]. Ther Drug Monit, 2010, 32(5): 594-605.
[136]	Sanghavi K. Personalizing Therapy in Transplantation: Focus on Pharmacokinetics, Pharmacodynamics and Pharmacogenomics of Drugs Used in Hematopoeitic Stem Cell and Kidney Transplant [M]. 2016.
[137]	Scotcher D. Physiological Scaling Factors and Mechanistic Models for Prediction of Renal Clearance from In Vitro Data [M]. 2016.
[138]	Sheng C, Zhao Q, Niu W, et al. Effect of Protein Binding on Exposure of Unbound and Total Mycophenolic Acid: A Population Pharmacokinetic Analysis in Chinese Adult Kidney Transplant Recipients [J]. Front Pharmacol, 2020, 11.
[139]	Shum B, Duffull SB, Taylor PJ, et al. Population pharmacokinetic analysis of mycophenolic acid in renal transplant recipients following oral administration of mycophenolate mofetil [J]. Br J Clin Pharmacol, 2003, 56(2): 188-197.
[140]	Sobiak J, Glyda M, Malec M, et al. Pharmacokinetics of Mycophenolate Mofetil Metabolites in Older Patients on the Seventh Day After Renal Transplantation [J]. Transplant Proc, 2021, 53(7): 2212-2215.
[141]	Sobiak J, Resztak M. A Systematic Review of Multiple Linear Regression-Based Limited Sampling Strategies for Mycophenolic Acid Area Under the Concentration-Time Curve Estimation [J]. Eur J Drug Metab Pharmacokinet, 2021, 46(6): 721-742.
[142]	Sobiak J, Resztak M, Chrzanowska M, et al. The Evaluation of Multiple Linear Regression-Based Limited Sampling Strategies for Mycophenolic Acid in Children with Nephrotic Syndrome [J]. Molecules, 2021, 26(12).
[143]	Sommerer C, Legendre C, Citterio F, et al. Cardiovascular Outcomes in De Novo Kidney Transplant Recipients Receiving Everolimus and Reduced Calcineurin Inhibitor or Standard Triple Therapy: 24-month Post Hoc Analysis From TRANSFORM Study [J]. Transplantation, 2023, 107(7): 1593-1604.
[144]	Staatz CE, Duffull SB, Kiberd B, et al. Population pharmacokinetics of mycophenolic acid during the first week after renal transplantation [J]. European Journal of Clinical Pharmacology, 2005, 61(7): 507-516.
[145]	Staatz CE, Tett SE. Clinical pharmacokinetics and pharmacodynamics of mycophenolate in solid organ transplant recipients [J]. Clin Pharmacokinet, 2007, 46(1): 13-58.
[146]	Staatz CE, Tett SE. Maximum <i>A Posteriori</i> Bayesian Estimation of Mycophenolic Acid Area Under the Concentration-Time Curve: Is This Clinically Useful for Dosage Prediction Yet? [J]. Clin Pharmacokinet, 2011, 50(12): 759-772.
[147]	Staatz CE, Tett SE. Pharmacology and toxicology of mycophenolate in organ transplant recipients: an update [J]. Archives of Toxicology, 2014, 88(7): 1351-1389.
[148]	Taybeh EO. Medicines use in children: adherence and beyond [J]. 2016.
[149]	Teshima D, Maiguma T, Kaji H, et al. Estimation of the area under the curve for mycophenolic acid in adult renal transplant patients with concomitant tacrolimus using a limited sampling strategy [J]. Journal of Clinical Pharmacy and Therapeutics, 2008, 33(2): 159-163.
[150]	Tett SE, Saint-Marcoux F, Staatz CE, et al. Mycophenolate, clinical pharmacokinetics, formulations, and methods for assessing drug exposure [J]. Transplantation Reviews, 2011, 25(2): 47-57.
[151]	Ting LSL, Partovi N, Levy RD, et al. Pharmacokinetics of mycophenolic acid and its phenolic-glucuronide and acyl glucuronide metabolites in stable thoracic transplant recipients [J]. Ther Drug Monit, 2008, 30(3): 282-291.
[152]	Toenshoff B, David-Neto E, Ettenger R, et al. Pediatric aspects of therapeutic drug monitoring of mycophenolic acid in renal transplantation [J]. Transplantation Reviews, 2011, 25(2): 78-89.
[153]	Tornatore KMM, Attwood K, Venuto RCC, et al. Age associations with tacrolimus and mycophenolic acid pharmacokinetics in stable Black and White kidney transplant recipients: Implications for health inequities [J]. Cts-Clinical and Translational Science, 2023, 16(5): 861-871.
[154]	Tshinanu MF, Mourad M, Capron A, et al. An optimal designed study for population pharmacokinetic modeling and bayesian estimation of mycophenolic acid and tacrolimus early after renal transplantation [J]. Ther Drug Monit, 2011, 33(4): 536-536.
[155]	Van Hest R, Mathot R, Vulto A, et al. Predicting the usefulness of therapeutic drug monitoring of mycophenolic acid - A computer simulation [J]. Ther Drug Monit, 2005, 27(2): 163-167.
[156]	Van Hest RM, Doorduijn JK, De Winter BCM, et al. Pharmacokinetics of mycophenolate mofetil in hematopoietic stem cell transplant recipients [J]. Ther Drug Monit, 2007, 29(3): 353-360.
[157]	Van Hest RM, Mathot RaA, Pescovitz MD, et al. Explaining variability in mycophenolic acid exposure to optimize mycophenolate mofetil dosing: A population pharmacokinetic meta-analysis of mycophenolic acid in renal transplant recipients [J]. Journal of the American Society of Nephrology, 2006, 17(3): 871-880.
[158]	Van Hest RM, Van Gelder T, Bouw R, et al. Time-dependent clearance of mycophenolic acid in renal transplant recipients [J]. Br J Clin Pharmacol, 2007, 63(6): 741-752.
[159]	Van Hest RM, Van Gelder T, Vulto AG, et al. Population pharmacokinetics of mycophenolic acid in renal transplant recipients [J]. Clin Pharmacokinet, 2005, 44(10): 1083-1096.														0
[160]	Van Hest RM, Van Gelder T, Vulto AG, et al. Population pharmacokinetics of mycophenolic acid and its determinants in renal transplant recipients [J]. Br J Clin Pharmacol, 2004, 58(1): 106-107.
[161]	Van Hest RM, Van Gelder T, Vulto AG, et al. Pharmacokinetic Modelling of the Plasma Protein Binding of Mycophenolic Acid in Renal Transplant Recipients [J]. Clin Pharmacokinet, 2009, 48(7): 463-476.
[162]	Velickovic-Radovanovic RM, Jankovic SM, Milovanovic JR, et al. Variability of mycophenolic acid elimination in the renal transplant recipients - population pharmacokinetic approach [J]. Ren Fail, 2015, 37(4): 652-658.
[163]	Vergara Chozas JM, Saez-Benito Godino A, Zopeque Garcia N, et al. Analytical Validation of a Homogeneous Immunoassay for Determination of Mycophenolic Acid in Human Plasma [J]. Transplant Proc, 2012, 44(9): 2669-2672.
[164]	Wang CX, Meng FH, Chen LZ, et al. Population pharmacokinetics of mycophenolic acid in senile Chinese kidney transplant recipients [J]. Transplant Proc, 2007, 39(5): 1392-1395.
[165]	Wang G, Ye Q, Huang Y, et al. Population Pharmacokinetics of Enteric-Coated Mycophenolate Sodium in Children after Renal Transplantation and Initial Dosage Recommendation Based on Body Surface Area [J]. Comput Math Methods Med, 2022, 2022.
[166]	Wang P, Xie H, Zhang Q, et al. Population Pharmacokinetics of Mycophenolic Acid in Renal Transplant Patients: A Comparison of the Early and Stable Posttransplant Stages [J]. Front Pharmacol, 2022, 13.
[167]	Wang Z, He JJ, Liu XY, et al. The evaluation of enteric-coated mycophenolate sodium in cardiac deceased donor liver transplant patients in China (Publication with Expression of Concern. See vol. 43, pg. 504, 2021) [J]. Immunopharmacology and Immunotoxicology, 2015, 37(6): 508-512.
[168]	Weber LT, Lamersdorf T, Shipkova M, et al. Area under the plasma concentration-time curve for total, but not for free, mycophenolic acid increases in the stable phase after renal transplantation:: A longitudinal study in pediatric patients [J]. Ther Drug Monit, 1999, 21(5): 498-506.
[169]	Weber LT, Shipkova M, Armstrong VW, et al. The pharmacokinetic-pharmacodynamic relationship for total and free mycophenolic acid in pediatric renal transplant recipients:: A report of the German Study Group on Mycophenolate Mofetil Therapy [J]. Journal of the American Society of Nephrology, 2002, 13(3).
[170]	Yan J, Wang Y, Liu S, et al. Limited sampling strategies predicting mycophenolic acid area-under-the-curve in Chinese renal transplant recipients receiving enteric-coated mycophenolate sodium and tacrolimus [J]. Chinese Journal of Organ Transplantation, 2014, 35(8): 473-478.
[171]	Yang C-L, Sheng C-C, Liao G-Y, et al. Genetic polymorphisms in metabolic enzymes and transporters have no impact on mycophenolic acid pharmacokinetics in adult kidney transplant patients co-treated with tacrolimus: A population analysis [J]. Journal of Clinical Pharmacy and Therapeutics, 2021, 46(6): 1564-1575.
[172]	Yao X, Huang H, Wei C, et al. Limited Sampling Strategy for Mycophenolic Acid in Chinese Kidney Transplant Recipients Receiving Enteric-Coated Mycophenolate Sodium and Tacrolimus During the Early Posttransplantation Phase [J]. Ther Drug Monit, 2015, 37(4): 516-523.
[173]	Yau W-P, Vathsala A, Lou H-X, et al. Is a standard fixed dose of mycophenolate mofetil ideal for all patients? [J]. Nephrology Dialysis Transplantation, 2007, 22(12): 3638-3645.
[174]	Yin H, Qiu K, Hu XP, et al. Lower dosing of enteric-coated mycophenolate sodium (Myfortic) can achieve target mycophenolic acid exposure rapidly in most Chinese renal transplant patients: a pilot study [J]. International Journal of Clinical Practice, 2014, 68: 31-37.
[175]	Yoshimura K, Yano I, Yamamoto T, et al. Population pharmacokinetics and pharmacodynamics of mycophenolic acid using the prospective data in patients undergoing hematopoietic stem cell transplantation [J]. Bone Marrow Transplantation, 2018, 53(1): 44-51.
[176]	Yu Z-C, Zhou P-J, Wang X-H, et al. Population pharmacokinetics and Bayesian estimation of mycophenolic acid concentrations in Chinese adult renal transplant recipients [J]. Acta Pharmacol Sin, 2017, 38(11): 1566-1579.
[177]	Zeng L, Blair EYL, Nath CE, et al. Population pharmacokinetics of mycophenolic acid in children and young people undergoing blood or marrow and solid organ transplantation [J]. Br J Clin Pharmacol, 2010, 70(4): 567-579.
[178]	Zhang J, Sun Z, Zhu Z, et al. Pharmacokinetics of Mycophenolate Mofetil and Development of Limited Sampling Strategy in Early Kidney Transplant Recipients [J]. Front Pharmacol, 2018, 9.
[179]	Zhang L, Chen L, Liu X, et al. Optimal exposure of mycophenolic acid for induction therapy of childhood lupus nephritis patients: an observational cohort study [J]. Rheumatology, 2024, 63(SI2): SI180-SI187.
[180]	Zhao W, Fakhoury M, Deschenes G, et al. Population Pharmacokinetics and Pharmacogenetics of Mycophenolic Acid Following Administration of Mycophenolate Mofetil in De Novo Pediatric Renal-Transplant Patients [J]. J Clin Pharmacol, 2010, 50(11): 1280-1291.
[181]	Zheng J, Ming Z, Huiqi L, et al. Population Pharmacokinetics of Mycophenolic Acid in Chinese Adult Renal Transplant Patients [J]. Chinese Pharmaceutical Journal, 2007, 42(1): 57-61.
[182]	Zhou PJ, Xu D, Yu ZC, et al. Pharmacokinetics of mycophenolic acid and estimation of exposure using multiple linear regression equations in Chinese renal allograft recipients (vol 46, pg 389, 2007) [J]. Clin Pharmacokinet, 2008, 47(3): 216-216.
[183]	Zhou P-J, Xu D, Yu Z-C, et al. Pharmacokinetics of mycophenolic acid and estimation of exposure using multiple linear regression equations in chinese renal allograft recipients [J]. Clin Pharmacokinet, 2007, 46(5): 389-401.
[184]	Zicheng YU, Peijun Z, Xianghui YU, et al. Limited sampling strategy for the estimation of mycophenolic acid area under the plasma concentration- time curve in adult Chinese renal recipients [J]. The Chinese Journal of Clinical Pharmacology, 2006, 22(6): 452-455.

## Sheet: Pubmed（98）
[1]	A. N. Abd Rahman, S. E. Tett, H. A. Abdul Gafor, B. C. McWhinney, C. E. Staatz, Development of Improved Dosing Regimens for Mycophenolate Mofetil Based on Population Pharmacokinetic Analyses in Adults with Lupus Nephritis, Eur J Drug Metab Pharmacokinet, 2017, 42(6): 993-1004
[2]	A. N. Abd Rahman, S. E. Tett, C. E. Staatz, Clinical pharmacokinetics and pharmacodynamics of mycophenolate in patients with autoimmune disease, Clin Pharmacokinet, 2013, 52(5): 303-331
[3]	M. Al-Khatib, R. J. Shapiro, N. Partovi, L. S. Ting, M. Levine, M. H. Ensom, Limited sampling strategies for predicting area under the concentration-time curve of mycophenolic acid in islet transplant recipients, Ann Pharmacother, 2010, 44(1): 19-27
[4]	R. Almardini, E. O. Taybeh, A multiple methods approach to determine adherence with prescribed mycophenolate in children with kidney transplant, Sci Rep, 2019, 85(7): 1434-1442
[5]	Almardini R, Taybeh EO, Alsous MM, Hawwa AF, McKeever K, Horne R, McElnay JC. A multiple methods approach to determine adherence with prescribed mycophenolate in children with kidney transplant. Br J Clin Pharmacol. 2019 Jul;85(7):1434-1442.
[6]	L. M. Andrews, N. Riva, B. C. de Winter, D. A. Hesselink, S. N. de Wildt, K. Cransberg, T. van Gelder, Dosing algorithms for initiation of immunosuppressive drugs in solid organ transplant recipients, Expert Opin Drug Metab Toxicol, 2015, 11(6): 921-936
[7]	M. Baraldo, M. Isola, M. T. Feruglio, A. Francesconi, L. Franceschi, V. Tursi, U. Livi, M. Furlanut, Therapeutic mycophenolic acid monitoring by means of limited sampling strategy in orthotopic heart transplant patients, Transplant Proc, 2005, 37(5): 2240-2243
[8]	K. A. Barraclough, Important lack of difference in tacrolimus and mycophenolic acid pharmacokinetics between Aboriginal and Caucasian kidney transplant recipients, Comput Math Methods Med, 2022, 27(9): 771-779
[9]	K. A. Barraclough, N. M. Isbel, M. E. Franklin, K. J. Lee, P. J. Taylor, S. B. Campbell, W. G. Petchey, C. E. Staatz, Evaluation of limited sampling strategies for mycophenolic acid after mycophenolate mofetil intake in adult kidney transplant recipients, Ther Drug Monit, 2010, 32(6): 723-733
[10]	J. Bertrand, A. Barrail-Tran, C. Verstuyft, H. Michelon, H. Benech, A. Durrbach, V. Furlan, C. Barau, A. Karimani, H. Abedi, F. Nazemian, A. Poortaji, A. H. M. Pour, Estimation of Abbreviated Mycophenolic Acid Area Under the Concentration- Time Curve during Stable Post-transplant Period by Limited Sampling Strategy, Drugs R D, 2021, 16(3): 273-280
[11]	E. K. Brooks, S. E. Tett, N. M. Isbel, B. McWhinney, C. E. Staatz, Evaluation of Multiple Linear Regression-Based Limited Sampling Strategies for Enteric-Coated Mycophenolate Sodium in Adult Kidney Transplant Recipients, Ther Drug Monit, 2018, 40(2): 195-201
[12]	W. Cai, C. Ye, X. Sun, K. Qin, Y. Qin, D. Zhao, F. Wu, Y. Hu, H. Li, L. Tan, Limited sampling strategy for predicting area under the concentration-time curve for mycophenolic Acid in Chinese adults receiving mycophenolate mofetil and tacrolimus early after renal transplantation, Ther Drug Monit, 2015, 37(3): 304-310
[13]	O. Campagne, D. E. Mager, D. Brazeau, R. C. Venuto, K. M. Tornatore, Tacrolimus Population Pharmacokinetics and Multiple CYP3A5 Genotypes in Black and White Renal Transplant Recipients, J Clin Pharmacol, 2018, 58(9): 1184-1195
[14]	O. Campagne, D. E. Mager, D. Brazeau, R. C. Venuto, K. M. Tornatore, The impact of tacrolimus exposure on extrarenal adverse effects in adult renal transplant recipients, 2019, 85(3): 516-529
[15]	D. Capone, G. Tarantino, I. Kadilli, G. Polichetti, V. Basile, S. Federico, M. Sabbatini, Evalutation of mycophenolic acid systemic exposure by limited sampling strategy in kidney transplant recipients receiving enteric-coated mycophenolate sodium (EC-MPS) and cyclosporine, Nephrol Dial Transplant, 2011, 26(9): 3019-3025
[16]	B. Chen, K. Shao, H. M. An, H. Q. Shi, J. Q. Lu, X. H. Zhai, X. X. Liu, X. H. Wang, D. Xu, P. J. Zhou, Population Pharmacokinetics and Bayesian Estimation of Mycophenolic Acid Exposure in Chinese Renal Allograft Recipients After Administration of EC-MPS, J Clin Pharmacol, 2019, 59(4): 578-589
[17]	H. Colom, F. Andreu, T. van Gelder, D. A. Hesselink, B. C. M. de Winter, O. Bestard, J. Torras, J. M. Cruzado, J. M. Grinyó, N. Lloberas, Prediction of Free from Total Mycophenolic Acid Concentrations in Stable Renal Transplant Patients: A Population-Based Approach, 2018, 57(7): 877-893
[18]	H. Colom, O. Millán, V. Fortuna, C. Espinosa, L. Guirado, K. Budde, C. Sommerer, A. Lizana, Y. López-Púa, M. Brunet, A. Catić-Đorđević, Assessment of pharmacokinetic mycophenolic acid clearance models using Monte Carlo numerical analysis, PLoS One, 2021, 51(4): 387-393
[19]	A. Dasgupta, M. Johnson, Positive bias in mycophenolic acid concentrations determined by the CEDIA assay compared to HPLC-UV method: is CEDIA assay suitable for therapeutic drug monitoring of mycophenolic acid?, J Clin Lab Anal, 2013, 27(1): 77-80
[20]	E. David-Neto, L. M. Pereira Araujo, N. M. Sumita, M. E. Mendes, M. C. Ribeiro Castro, C. F. Alves, E. Kakehashi, P. Romano, E. M. Yagyu, M. Queiroga, W. C. Nahas, L. E. Ianhez, Mycophenolic acid pharmacokinetics in stable pediatric renal transplantation, Pediatr Nephrol, 2003, 18(3): 266-272
[21]	B. C. de Winter, C. Monchaud, A. Prémaud, C. Pison, R. Kessler, M. Reynaud-Gaubert, C. Dromer, M. Stern, R. Guillemain, C. Knoop, M. Estenne, P. Marquet, A. Rousseau, Bayesian estimation of mycophenolate mofetil in lung transplantation, using a population pharmacokinetic model developed in kidney and lung transplant recipients, Clin Pharmacokinet, 2012, 51(1): 29-39
[22]	B. C. de Winter, I. Neumann, R. M. van Hest, T. van Gelder, R. A. Mathot, Limited sampling strategies for therapeutic drug monitoring of mycophenolate mofetil therapy in patients with autoimmune disease, Ther Drug Monit, 2009, 31(3): 382-390
[23]	B. C. de Winter, T. van Gelder, P. Glander, D. Cattaneo, H. Tedesco-Silva, I. Neumann, L. Hilbrands, R. M. van Hest, M. D. Pescovitz, K. Budde, R. A. Mathot, Population pharmacokinetics of mycophenolic acid : a comparison between enteric-coated mycophenolate sodium and mycophenolate mofetil in renal transplant recipients, Clin Pharmacokinet, 2008, 47(12): 827-838
[24]	B. C. de Winter, T. van Gelder, F. Sombogaard, L. M. Shaw, R. M. van Hest, R. A. Mathot, Pharmacokinetic role of protein binding of mycophenolic acid and its glucuronide metabolite in renal transplant recipients, J Pharmacokinet Pharmacodyn, 2009, 36(6): 541-564
[25]	K. Doki, K. Yoshida, J. Usui, K. Takahashi, External Validation of a Limited Sampling Strategy for the Estimation of Mycophenolic Acid Exposure Between Different Assay Methods: PETINIA and HPLC Methods, 2024, 38(10): e15471
[26]	M. Dong, T. Fukuda, S. Cox, M. T. de Vries, D. K. Hooper, J. Goebel, A. A. Vinks, Population pharmacokinetic-pharmacodynamic modelling of mycophenolic acid in paediatric renal transplant recipients in the early post-transplant period, Br J Clin Pharmacol, 2014, 78(5): 1102-1112
[27]	T. Endo, T. Ishimura, S. Nishioka, N. Yokoyama, S. Ogawa, M. Fujisawa, No Influence of Everolimus on Mycophenolic Acid Area Under the Concentration-Time Curve: Limited Sampling Strategy for Mycophenolic Acid in Japanese Kidney Transplant Recipients Treated With Tacrolimus, Mycophenolate Mofetil, Steroid, and Everolimus, Eur J Clin Pharmacol, 2022, 54(2): 286-292
[28]	Kiang TKL, Ensom MHH. Exposure-Toxicity Relationships of Mycophenolic Acid in Adult Kidney Transplant Patients. Clin Pharmacokinet. 2019 Dec;58(12):1533-1552.
[29]	B. Golubovic, M. Prostran, B. Miljkovic, K. Vucicevic, D. Radivojevic, I. Grabnar, Population Pharmacokinetic Approach of Immunosuppressive Therapy in Kidney Transplant Patients, Curr Med Chem, 2016, 23(19): 1998-2011
[30]	B. A. Guillet, N. S. Simon, R. Purgus, C. Botta, S. Morange, Y. Berland, P. S. Pisano, Population pharmacokinetics analysis of mycophenolic acid in adult kidney transplant patients with chronic graft dysfunction, Ther Drug Monit, 2010, 32(4): 427-432
[31]	J. Y. Ham, H. Y. Jung, J. Y. Choi, S. H. Park, Y. L. Kim, H. K. Kim, S. Huh, C. D. Kim, D. I. Won, K. E. Song, J. H. Cho, Usefulness of mycophenolic acid monitoring with PETINIA for prediction of adverse events in kidney transplant recipients, Scand J Clin Lab Invest, 2016, 76(4): 296-303
[32]	Rong Y, Wichart J, Hamiwka L, Kiang TKL. Significant Effects of Renal Function on Mycophenolic Acid Total Clearance in Pediatric Kidney Transplant Recipients with Population Pharmacokinetic Modeling. Clin Pharmacokinet. 2023 Sep;62(9):1289-1303.
[33]	N. Han, H. Y. Yun, I. W. Kim, Y. J. Oh, Y. S. Kim, J. M. Oh, Population pharmacogenetic pharmacokinetic modeling for flip-flop phenomenon of enteric-coated mycophenolate sodium in kidney transplant recipients, Eur J Clin Pharmacol, 2014, 70(10): 1211-1219
[34]	Almardini R, Taybeh EO, Alsous MM, Hawwa AF, McKeever K, Horne R, McElnay JC. A multiple methods approach to determine adherence with prescribed mycophenolate in children with kidney transplant. Br J Clin Pharmacol. 2019 Jul;85(7):1434-1442.
[35]	Wang G, Ye Q, Huang Y, Xu H, Li Z. Population Pharmacokinetics of Enteric-Coated Mycophenolate Sodium in Children after Renal Transplantation and Initial Dosage Recommendation Based on Body Surface Area. Comput Math Methods Med. 2022 Sep 10;2022:1881176.
[36]	N. Jebabli, E. Gaïes, R. Charfi, H. El Jebari, M. Ben Sassi, I. Salouage, R. Daghfous, S. Trabelsi, Comparative study of two techniques of mycophenolate mofetyl monitoring, Br J Clin Pharmacol, 2019, 97(8-9): 1010-1016
[37]	Y. Jia, B. Peng, L. Li, J. Wang, X. Wang, G. Qi, R. Rong, L. Wang, J. Qiu, M. Xu, T. Zhu, Estimation of Mycophenolic Acid Area Under the Curve With Limited-Sampling Strategy in Chinese Renal Transplant Recipients Receiving Enteric-Coated Mycophenolate Sodium, Ther Drug Monit, 2017, 39(1): 29-36
[38]	W. Julasareekul, S. Eiam-Ong, O. Bejraputra, T. Seublinvong, Pharmacokinetics of mycophenolic acid in kidney transplant recipients treated with a low dose (1 gram/day) of mycophenolate mofetil, J Med Assoc Thai, 2003, 86(8): 766-771
[39]	Rong Y, Jun H, Kiang TKL. Population pharmacokinetics of mycophenolic acid in paediatric patients. Br J Clin Pharmacol. 2021 Apr;87(4):1730-1757.
[40]	T. K. Kiang, K. Ng, M. H. Ensom, Multiple regression analysis of factors predicting mycophenolic acid free fraction in 91 adult organ transplant recipients, Ther Drug Monit, 2013, 35(6): 867-871
[41]	Rong Y, Mayo P, Ensom MHH, Kiang TKL. Population Pharmacokinetics of Mycophenolic Acid Co-Administered with Tacrolimus in Corticosteroid-Free Adult Kidney Transplant Patients. Clin Pharmacokinet. 2019 Nov;58(11):1483-1495.
[42]	T. K. L. Kiang, M. H. H. Ensom, Population Pharmacokinetics of Mycophenolic Acid: An Update, Clin Pharmacokinet, 2018, 57(5): 547-558
[43]	H. Kim, J. Long-Boyle, N. Rydholm, P. J. Orchard, J. Tolar, A. R. Smith, P. Jacobson, R. Brundage, Population pharmacokinetics of unbound mycophenolic acid in pediatric and young adult patients undergoing allogeneic hematopoietic cell transplantation, J Clin Pharmacol, 2012, 52(11): 1665-1675
[44]	J. H. Kim, N. Han, M. G. Kim, Y. W. Kim, H. Jang, H. Y. Yun, M. Y. Yu, I. W. Kim, Y. S. Kim, J. M. Oh, Model based development of tacrolimus dosing algorithm considering CYP3A5 genotypes and mycophenolate mofetil drug interaction in stable kidney transplant recipients, 2019, 9(1): 11740
[45]	M. Labriffe, L. Micallef, J. B. Woillard, C. Monchaud, F. Saint-Marcoux, J. Debord, P. Marquet, Mycophenolate Mofetil Dose Adjustment in Pediatric Kidney Transplant Recipients, Ther Drug Monit, 2023, 45(5): 591-598
[46]	M. Lamba, B. Tafti, M. Melcher, G. Chan, S. Krishnaswami, S. Busque, Population pharmacokinetic analysis of mycophenolic acid coadministered with either tasocitinib (CP-690,550) or tacrolimus in adult renal allograft recipients, Ther Drug Monit, 2010, 32(6): 778-781
[47]	C. Le Guellec, H. Bourgoin, M. Büchler, Y. Le Meur, Y. Lebranchu, P. Marquet, G. Paintaud, Population pharmacokinetics and Bayesian estimation of mycophenolic acid concentrations in stable renal transplant patients, Clin Pharmacokinet, 2004, 43(4): 253-266
[48]	J. Li, Y. Liu, J. Huang, Q. Fu, E. Chen, L. Liu, R. Zhang, M. Huang, C. Wang, Evaluation of mycophenolic acid exposure using a limited sampling strategy in renal transplant recipients, Am J Nephrol, 2013, 37(6): 534-540
[49]	Almardini R, Taybeh EO, Alsous MM, Hawwa AF, McKeever K, Horne R, McElnay JC. A multiple methods approach to determine adherence with prescribed mycophenolate in children with kidney transplant. Br J Clin Pharmacol. 2019 Jul;85(7):1434-1442.
[50]	Z. Li, Y. Huang, H. Xu, Z. Li, Population pharmacokinetic and dose optimization of mycophenolic acid in children with anti-neutrophilic cytoplasmic antibody-associated nephritis, 2022, 78(5): 831-838
[51]	Z. Li, J. Wang, Y. Huang, Q. Shen, L. Sun, H. Xu, Z. Li, Identification of biomarkers that predict renal flare in childhood-onset lupus nephritis with mycophenolate acid, Int Immunopharmacol, 2023, 117: 109900
[52]	Barraclough KA, Metz D, Staatz CE, Gorham G, Carroll R, Majoni SW, Cherian S, Swaminathan R, Holford N. Important lack of difference in tacrolimus and mycophenolic acid pharmacokinetics between Aboriginal and Caucasian kidney transplant recipients. Nephrology (Carlton). 2022 Sep;27(9):771-779.
[53]	Mizaki T, Nobata H, Banno S, Yamaguchi M, Kinashi H, Iwagaitsu S, Ishimoto T, Kuru Y, Ohnishi M, Sako KI, Ito Y. Population pharmacokinetics and limited sampling strategy for therapeutic drug monitoring of mycophenolate mofetil in Japanese patients with lupus nephritis. J Pharm Health Care Sci. 2023 Jan 9;9(1):1.
[54]	D. Metz, C. E. Staatz, G. Gorham, R. Carroll, S. W. Majoni, S. Cherian, R. Swaminathan, N. Holford:
[55]	T. Mizaki, H. Nobata, S. Banno, M. Yamaguchi, H. Kinashi, S. Iwagaitsu, T. Ishimoto, Y. Kuru, M. Ohnishi, K. I. Sako, Y. Ito, Population pharmacokinetics and limited sampling strategy for therapeutic drug monitoring of mycophenolate mofetil in Japanese patients with lupus nephritis, 2023, 9(1): 1
[56]	A. H. Mohammadpour, F. Nazemian, B. Abtahi, M. Naghibi, K. Gholami, S. Rezaee, M. R. Nazari, O. Rajabi, Estimation of abbreviated mycophenolic acid area under the concentration-time curve during early posttransplant period by limited sampling strategy, Transplant Proc, 2008, 40(10): 3668-3672
[57]	F. T. Musuamba, M. Mourad, V. Haufroid, M. Demeyer, A. Capron, I. K. Delattre, F. Delaruelle, P. Wallemacq, R. K. Verbeeck, A simultaneous d-optimal designed study for population pharmacokinetic analyses of mycophenolic Acid and tacrolimus early after renal transplantation, J Clin Pharmacol, 2012, 52(12): 1833-1843
[58]	F. T. Musuamba, A. Rousseau, J. L. Bosmans, J. J. Senessael, J. Cumps, P. Marquet, P. Wallemacq, R. K. Verbeeck, Limited sampling models and Bayesian estimation for mycophenolic acid area under the curve prediction in stable renal transplant patients co-medicated with ciclosporin or sirolimus, Clin Pharmacokinet, 2009, 48(11): 745-758
[59]	T. Oda, K. Yamagata, M. Homma, K. Rexiti, X. Jiang, Y. Kong, X. Chen, H. Liu, H. Peng, X. Wei, Population pharmacokinetics of mycophenolic acid and dose optimisation in adult Chinese kidney transplant recipients, Clin Transplant, 2023, 53(10-11): 603-612
[60]	I. Pavlović, A. Spasić, N. Stefanović, D. Pavlović, I. Damnjanović, B. Mitić, R. Veličković-Radovanović, Y. Rong, Population pharmacokinetics of mycophenolic acid in paediatric patients, Xenobiotica, 2021, 87(4): 1730-1757
[61]	T. Pawinski, M. Hale, M. Korecka, W. E. Fitzsimmons, L. M. Shaw, Limited sampling strategy for the estimation of mycophenolic acid area under the curve in adult renal transplant patients treated with concomitant tacrolimus, Clin Chem, 2002, 48(9): 1497-1504
[62]	T. Pawinski, P. Luszczynska, M. Durlik, J. Majchrzak, T. Baczkowska, M. Chrzanowska, J. Sobiak, M. Glyda, M. Kuriata-Kordek, D. Kamińska, M. Krajewska, M. Klinger, Development and validation of limited sampling strategies for the estimation of mycophenolic acid area under the curve in adult kidney and liver transplant recipients receiving concomitant enteric-coated mycophenolate sodium and tacrol…
[63]	E. Poulin, E. D. Greanya, N. Partovi, R. J. Shapiro, M. Al-Khatib, M. H. Ensom, Development and validation of limited sampling strategies for tacrolimus and mycophenolate in steroid-free renal transplant regimens, Ther Drug Monit, 2011, 33(1): 50-55
[64]	A. Prémaud, L. T. Weber, B. Tönshoff, V. W. Armstrong, M. Oellerich, S. Urien, P. Marquet, A. Rousseau, Population pharmacokinetics of mycophenolic acid in pediatric renal transplant patients using parametric and nonparametric approaches, Pharmacol Res, 2011, 63(3): 216-224
[65]	B. Punyawudho, P. Lertdumrongluk, P. Somparn, W. Kittanamongkolchai, O. Traitanon, Y. Avihingsanon, S. Vadcharavivad, Population pharmacokinetics of mycophenolate mofetil in Thai lupus nephritis patients, Int J Clin Pharmacol Ther, 2012, 50(4): 272-280
[66]	J. E. Reséndiz-Galván, M. Romano-Aguilar, S. E. Medellín-Garibay, R. D. C. Milán-Segovia, P. D. C. Niño-Moreno, H. Jung-Cook, J. A. Chevaile-Ramos, S. Romano-Moreno, Population pharmacokinetics of mycophenolic acid in adult kidney transplant patients under prednisone and tacrolimus regimen, Eur J Pharm Sci, 2020, 150: 105370
[67]	F. Riglet, Population Pharmacokinetic Model of Plasma and Cellular Mycophenolic Acid in Kidney Transplant Patients from the CIMTRE Study, Br J Clin Pharmacol, 2020, 20(4): 331-342
[68]	Y. Rong, Population Pharmacokinetic Analysis of Immediate-Release Oral Tacrolimus Co-administered with Mycophenolate Mofetil in Corticosteroid-Free Adult Kidney Transplant Recipients, Br J Clin Pharmacol, 2019, 44(3): 409-422
[69]	Y. Rong, T. K. L. Kiang, Characterizations of Human UDP-Glucuronosyltransferase Enzymes in the Conjugation of p-Cresol, Toxicol Sci, 2020, 176(2): 285-296
[70]	Y. Rong, J. Wichart, Significant Effects of Renal Function on Mycophenolic Acid Total Clearance in Pediatric Kidney Transplant Recipients with Population Pharmacokinetic Modeling, 2023, 62(9): 1289-1303
[71]	W. J. Sam, F. Akhlaghi, S. E. Rosenbaum, Population pharmacokinetics of mycophenolic acid and its 2 glucuronidated metabolites in kidney transplant recipients, J Clin Pharmacol, 2009, 49(2): 185-195
[72]	W. J. Sam, M. S. Joy, Population pharmacokinetics of mycophenolic acid and metabolites in patients with glomerulonephritis, Ther Drug Monit, 2010, 32(5): 594-605
[73]	C. Sheng, Q. Zhao, W. Niu, X. Qiu, M. Zhang, Z. Jiao, Effect of Protein Binding on Exposure of Unbound and Total Mycophenolic Acid: A Population Pharmacokinetic Analysis in Chinese Adult Kidney Transplant Recipients, Front Pharmacol, 2020, 11: 340
[74]	B. Shum, S. B. Duffull, P. J. Taylor, S. E. Tett, Population pharmacokinetic analysis of mycophenolic acid in renal transplant recipients following oral administration of mycophenolate mofetil, Br J Clin Pharmacol, 2003, 56(2): 188-197
[75]	C. Sommerer, C. Legendre, F. Citterio, Y. Watarai, R. Oberbauer, N. Basic-Jukic, J. Han, A. Gawai, P. Bernhardt, S. Chadban, Cardiovascular Outcomes in De Novo Kidney Transplant Recipients Receiving Everolimus and Reduced Calcineurin Inhibitor or Standard Triple Therapy: 24-month Post Hoc Analysis From TRANSFORM Study, Clin Pharmacokinet, 2023, 107(7): 1593-1604
[76]	C. E. Staatz, S. B. Duffull, B. Kiberd, A. D. Fraser, S. E. Tett, Population pharmacokinetics of mycophenolic acid during the first week after renal transplantation, Eur J Clin Pharmacol, 2005, 61(7): 507-516
[77]	C. E. Staatz, S. E. Tett, Clinical pharmacokinetics and pharmacodynamics of mycophenolate in solid organ transplant recipients, Clin Pharmacokinet, 2007, 46(1): 13-58
[78]	C. E. Staatz, S. E. Tett, Maximum a posteriori Bayesian estimation of mycophenolic Acid area under the concentration-time curve: is this clinically useful for dosage prediction yet?, Clin Pharmacokinet, 2011, 50(12): 759-772
[79]	A. Takaori-Kondo, K. Matsubara, E. Gaies, M. Ben Sassi, H. El Jebari, N. Jebabli, R. Charfi, I. Chokri, I. Salouage, A. Klouz, S. Trabelsi, Limited sampling strategy for the estimation of mycophenolic acid area under the curve in Tunisian renal transplant patients, Bone Marrow Transplant, 2017, 13(6): 460-462
[80]	D. Teshima, T. Maiguma, H. Kaji, K. Otsubo, N. Kitagawa, Y. Okabe, A. Sugitani, M. Tanaka, R. Oishi, Estimation of the area under the curve for mycophenolic acid in adult renal transplant patients with concomitant tacrolimus using a limited sampling strategy, J Clin Pharm Ther, 2008, 33(2): 159-163
[81]	R. M. van Hest, R. A. Mathot, M. D. Pescovitz, R. Gordon, R. D. Mamelok, T. van Gelder, Explaining variability in mycophenolic acid exposure to optimize mycophenolate mofetil dosing: a population pharmacokinetic meta-analysis of mycophenolic acid in renal transplant recipients, J Am Soc Nephrol, 2006, 17(3): 871-880
[82]	R. M. van Hest, T. van Gelder, R. Bouw, T. Goggin, R. Gordon, R. D. Mamelok, R. A. Mathot, Time-dependent clearance of mycophenolic acid in renal transplant recipients, Br J Clin Pharmacol, 2007, 63(6): 741-752
[83]	R. M. van Hest, T. van Gelder, A. G. Vulto, R. A. Mathot, Population pharmacokinetics of mycophenolic acid in renal transplant recipients, Clin Pharmacokinet, 2005, 44(10): 1083-1096
[84]	R. M. van Hest, T. van Gelder, A. G. Vulto, L. M. Shaw, R. A. Mathot, Pharmacokinetic modelling of the plasma protein binding of mycophenolic acid in renal transplant recipients, Clin Pharmacokinet, 2009, 48(7): 463-476
[85]	R. M. Veličković-Radovanović, S. M. Janković, J. R. Milovanović, A. K. Catić-Đorđević, A. A. Spasić, N. Z. Stefanović, PLj Džodić, A. A. Šmelcerović, T. P. Cvetković, Variability of mycophenolic acid elimination in the renal transplant recipients – population pharmacokinetic approach, Ren Fail, 2015, 37(4): 652-658
[86]	J. M. Vergara Chozas, A. Sáez-Benito Godino, N. Zopeque García, S. García Pinteño, I. Joumady, C. Carrasco García, F. Vara Gil, Analytical validation of a homogeneous immunoassay for determination of mycophenolic acid in human plasma, Transplant Proc, 2012, 44(9): 2669-2672
[87]	G. Wang, Population Pharmacokinetics of Enteric-Coated Mycophenolate Sodium in Children after Renal Transplantation and Initial Dosage Recommendation Based on Body Surface Area, J Pharm Health Care Sci, 2022, 2022: 1881176
[88]	P. Wang, H. Xie, Q. Zhang, X. Tian, Y. Feng, Z. Qin, J. Yang, W. Shang, G. Feng, X. Zhang, Population Pharmacokinetics of Mycophenolic Acid in Renal Transplant Patients: A Comparison of the Early and Stable Posttransplant Stages, Nephrology (Carlton), 2022, 13: 859351
[89]	Z. Wang, J. J. He, X. Y. Liu, B. Lin, L. Zhang, L. Geng, S. Zheng, The evaluation of enteric-coated mycophenolate sodium in cardiac deceased donor liver transplant patients in China, Immunopharmacol Immunotoxicol, 2015, 37(6): 508-512
[90]	D. J. Xu, L. Quintairos, Early prognostic performance of miR155-5p monitoring for the risk of rejection: Logistic regression with a population pharmacokinetic approach in adult kidney transplant patients, J Clin Pharm Ther, 2021, 16(1): e0245880
[91]	C. L. Yang, C. C. Sheng, G. Y. Liao, Y. Su, L. J. Feng, Q. Xia, Z. Jiao, Genetic polymorphisms in metabolic enzymes and transporters have no impact on mycophenolic acid pharmacokinetics in adult kidney transplant patients co-treated with tacrolimus: A population analysis, 2021, 46(6): 1564-1575
[92]	Wang G, Ye Q, Huang Y, Xu H, Li Z. Population Pharmacokinetics of Enteric-Coated Mycophenolate Sodium in Children after Renal Transplantation and Initial Dosage Recommendation Based on Body Surface Area. Comput Math Methods Med. 2022 Sep 10;2022:1881176.
[93]	H. Yin, K. Qiu, X. P. Hu, X. B. Li, W. Wang, L. H. Liu, X. D. Zhang, Lower dosing of enteric-coated mycophenolate sodium (Myfortic) can achieve target mycophenolic acid exposure rapidly in most Chinese renal transplant patients: a pilot study, Int J Clin Pract Suppl, 2014, (181): 31-37
[94]	K. Yoshimura, I. Yano, T. Yamamoto, M. Kawanishi, Y. Isomoto, A. Yonezawa, T. Kondo, Population pharmacokinetics and pharmacodynamics of mycophenolic acid using the prospective data in patients undergoing hematopoietic stem cell transplantation, Clin Pharmacokinet, 2018, 53(1): 44-51
[95]	Z. C. Yu, P. J. Zhou, X. H. Wang, B. Françoise, D. Xu, W. X. Zhang, B. Chen, Population pharmacokinetics and Bayesian estimation of mycophenolic acid concentrations in Chinese adult renal transplant recipients, Acta Pharmacol Sin, 2017, 38(11): 1566-1579
[96]	L. Zeng, E. Y. Blair, C. E. Nath, P. J. Shaw, J. W. Earl, K. Stephen, K. Montgomery, J. C. Coakley, E. Hodson, M. Stormon, A. J. McLachlan, Population pharmacokinetics of mycophenolic acid in children and young people undergoing blood or marrow and solid organ transplantation, Br J Clin Pharmacol, 2010, 70(4): 567-579
[97]	J. Zhang, Z. Sun, Z. Zhu, J. Yang, J. Kang, G. Feng, L. Zhou, L. Zuo, Y. Luo, X. Zhang, Pharmacokinetics of Mycophenolate Mofetil and Development of Limited Sampling Strategy in Early Kidney Transplant Recipients, Eur J Drug Metab Pharmacokinet, 2018, 9: 908
[98]	W. Zhao, M. Fakhoury, G. Deschênes, G. Roussey, K. Brochard, P. Niaudet, M. Tsimaratos, J. L. André, S. Cloarec, P. Cochat, A. Bensman, S. Azougagh, E. Jacqz-Aigrain, Population pharmacokinetics and pharmacogenetics of mycophenolic acid following administration of mycophenolate mofetil in de novo pediatric renal-transplant patients, J Clin Pharmacol, 2010, 50(11): 1280-1291

## Sheet: Embase（128）
[1]	Abd Rahman AN, Tett SE, Abdul Gafor HA, et al. Development of Improved Dosing Regimens for Mycophenolate Mofetil Based on Population Pharmacokinetic Analyses in Adults with Lupus Nephritis [J]. Eur J Drug Metab Pharmacokinet, 2017, 42(6): 993-1004.
[2]	Abd Rahman AN, Tett SE, Staatz CE. Clinical pharmacokinetics and pharmacodynamics of mycophenolate in patients with autoimmune disease [J]. Clin Pharmacokinet, 2013, 52(5): 303-331.
[3]	Al-Khatib M, Shapiro RJ, Partovi N, et al. Limited sampling strategies for predicting area under the concentration-time curve of mycophenolic acid in islet transplant recipients [J]. Annals of Pharmacotherapy, 2010, 44(1): 19-27.
[4]	Almardini R, Taybeh EO, Alsous MM, et al. A multiple methods approach to determine adherence with prescribed mycophenolate in children with kidney transplant [J]. Br J Clin Pharmacol, 2019, 85(7): 1434-1442.
[5]	Argany ÁC, Ibrahim MK, Aguilar GG, et al. Comparison study between two enzyme immunoassay methods for the determination of mycophenolate acid [J]. Clinica Chimica Acta, 2019, 493: S678-S679.
[6]	Baraldo M, Isola M, Feruglio MT, et al. Therapeutic mycophenolic acid monitoring by means of limited sampling strategy in orthotopic heart transplant patients [J]. Transplant Proc, 2005, 37(5): 2240-2243.
[7]	Barraclough KA, Isbel NM, Franklin ME, et al. Evaluation of limited sampling strategies for mycophenolic acid after mycophenolate mofetil intake in adult kidney transplant recipients [J]. Ther Drug Monit, 2010, 32(6): 723-733.
[8]	Barraclough KA, Isbel NM, Franklin ME, et al. Multiple regression derived limited sampling strategies for mycophenolic acid after mycophenolate mofetil intake in australian adult kidney transplant recipients [J]. Transplantation, 2010, 90: 427.
[9]	Barraclough KA, Metz D, Staatz CE, et al. Important lack of difference in tacrolimus and mycophenolic acid pharmacokinetics between Aboriginal and Caucasian kidney transplant recipients [J]. Nephrology, 2022, 27(9): 771-779.
[10]	Barraclough KA, Nicole I, Michael F, et al. Sparse sampling strategies for monitoring of mycophenolic acid following mycophenolate mofetil intake in adult renal transplant recipients [J]. Immunology and Cell Biology, 2010, 88(6): A23-A24.
[11]	Bouvier N, Lamy T, Dina J, et al. Risk factors for BK virus replication during the first three months of kidney transplantation: Does it matter to consider a high AUC of mycophenolic acid? [J]. Transplantation, 2014, 98: 557.
[12]	Bouvier N, Lamy T, Dina J, et al. Risk factors for significant BK viruria during early post-transplant period [J]. Transplant International, 2013, 26: 7.
[13]	Brooks EK, Tett SE, Isbel NM, et al. Evaluation of Multiple Linear Regression-Based Limited Sampling Strategies for Enteric-Coated Mycophenolate Sodium in Adult Kidney Transplant Recipients [J]. Ther Drug Monit, 2018, 40(2): 195-201.
[14]	Cai W, Ye C, Sun X, et al. Limited sampling strategy for predicting area under the concentration-time curve for mycophenolic acid in chinese adults receiving mycophenolate mofetil and tacrolimus early after renal transplantation [J]. Ther Drug Monit, 2015, 37(3): 304-310.
[15]	Campagne O, Mager DE, Brazeau D, et al. Tacrolimus Population Pharmacokinetics and Multiple CYP3A5 Genotypes in Black and White Renal Transplant Recipients [J]. J Clin Pharmacol, 2018, 58(9): 1184-1195.
[16]	Campagne O, Mager DE, Brazeau D, et al. The impact of tacrolimus exposure on extrarenal adverse effects in adult renal transplant recipients [J]. Br J Clin Pharmacol, 2019, 85(3): 516-529.
[17]	Campos P, Vana L, Filho JPZ. Erithrocytosis after kidney transplant: Prevalence and prognosis [J]. Nephrology Dialysis Transplantation, 2016, 31: i569.
[18]	Capone D, Tarantino G, Kadilli I, et al. Evalutation of mycophenolic acid systemic exposure by limited sampling strategy in kidney transplant recipients receiving enteric-coated mycophenolate sodium (EC-MPS) and cyclosporine [J]. Nephrology Dialysis Transplantation, 2011, 26(9): 3019-3025.
[19]	Chen B, Shao K, An HM, et al. Population Pharmacokinetics and Bayesian Estimation of Mycophenolic Acid Exposure in Chinese Renal Allograft Recipients After Administration of EC-MPS [J]. J Clin Pharmacol, 2019, 59(4): 578-589.
[20]	Colom H, Andreu F, Van Gelder T, et al. Prediction of Free from Total Mycophenolic Acid Concentrations in Stable Renal Transplant Patients: A Population-Based Approach [J]. Clin Pharmacokinet, 2018, 57(7): 877-893.
[21]	Colom H, Caldes AM, Oppenheimer F, et al. Population pharmacokinetics of mycophenolic acid and its metabolites in combination with free or reduced doses of calcineurin inhibitors in renal transplant patients: The symphony sub-study [J]. Transplantation, 2010, 90: 253.
[22]	Dao A, Tremblay S, Shields A, et al. Belatacept and tacrolimus corticosteroid-free regimens lead to elevated mycophenolic acid exposure at 1 and 3 months after kidney transplantation [J]. American Journal of Transplantation, 2018, 18: 799.
[23]	Dasgupta A, Johnson M. Positive Bias in Mycophenolic Acid Concentrations Determined by the CEDIA Assay Compared to HPLC-UV Method: Is CEDIA Assay Suitable for Therapeutic Drug Monitoring of Mycophenolic Acid? [J]. Journal of Clinical Laboratory Analysis, 2013, 27(1): 77-80.
[24]	David-Neto E, Araujo LMP, Sumita NM, et al. Mycophenolic acid pharmacokinetics in stable pediatric renal transplantation [J]. Pediatric Nephrology, 2003, 18(3): 266-272.
[25]	De Winter BCM, Monchaud C, Prémaud A, et al. Bayesian estimation of mycophenolate mofetil in lung transplantation, using a population pharmacokinetic model developed in kidney and lung transplant recipients [J]. Clin Pharmacokinet, 2012, 51(1): 29-39.
[26]	De Winter BCM, Neumann I, Van Hest RM, et al. Limited sampling strategies for therapeutic drug monitoring of mycophenolate mofetil therapy in patients with autoimmune disease [J]. Ther Drug Monit, 2009, 31(3): 382-390.
[27]	De Winter BCM, Van Gelder T, Glander P, et al. Population pharmacokinetics of mycophenolic acid: A comparison between enteric-coated mycophenolate sodium and mycophenolate mofetil in renal transplant recipients [J]. Clin Pharmacokinet, 2008, 47(12): 827-838.
[28]	De Winter BCM, Van Gelder T, Sombogaard F, et al. Pharmacokinetic role of protein binding of mycophenolic acid and its glucuronide metabolite in renal transplant recipients [J]. J Pharmacokinet Pharmacodyn, 2009, 36(6): 541-564.
[29]	Doki K, Yoshida K, Usui J, et al. External Validation of a Limited Sampling Strategy for the Estimation of Mycophenolic Acid Exposure Between Different Assay Methods: PETINIA and HPLC Methods [J]. Clinical Transplantation, 2024, 38(10).
[30]	Dong M, Fukuda T, Cox S, et al. Population pharmacokinetic-pharmacodynamic modelling of mycophenolic acid in paediatric renal transplant recipients in the early post-transplant period [J]. Br J Clin Pharmacol, 2014, 78(5): 1102-1112.
[31]	Dong M, Fukuda T, Goebel J, et al. A semi-mechanistic transit compartment model to describe variable absorption of mycophenolic acid in pediatric patients after renal transplantation [J]. J Pharmacokinet Pharmacodyn, 2013, 40(1): S113-S114.
[32]	Elhalim MA, Kenawy AS, Gheith O, et al. The impact of proton pump inhibitors (ppis) on mycophenolate pharmacokinetics in kidney transplant recipients [J]. Transplant International, 2019, 32: 417.
[33]	Eljebari H, Jebabli N, Gäes E, et al. Population pharmacokinetics of mycophenolic acid in kidney transplant patients [J]. Fundamental and Clinical Pharmacology, 2010, 24: 57.
[34]	Endo T, Ishimura T, Nishioka S, et al. No Influence of Everolimus on Mycophenolic Acid Area Under the Concentration–Time Curve: Limited Sampling Strategy for Mycophenolic Acid in Japanese Kidney Transplant Recipients Treated With Tacrolimus, Mycophenolate Mofetil, Steroid, and Everolimus [J]. Transplant Proc, 2022, 54(2): 286-292.
[35]	Fukuda T, Dong M, De Vries MT, et al. Population pharmacokinetic-pharmacodynamic model of mycophenolic acid with inosine monophosphate dehydrogenase activity following administration of mycophenolate mofetil in pediatric renal transplant recipients [J]. Clinical Pharmacology and Therapeutics, 2012, 91: S127.
[36]	Fukuda T, Goebel J, Cox S, et al. UGT1A9, UGT2B7 and MRP2 genotypes are informative covatiates in MPA population PK modeling in pediatric kidney transplant recipients [J]. Ther Drug Monit, 2011, 33(4): 508.
[37]	Gaies E, Ben Sassi M, El Jebari H, et al. Limited sampling strategy for the estimation of mycophenolic acid area under the curve in Tunisian renal transplant patients [J]. Nephrologie et Therapeutique, 2017, 13(6): 460-462.
[38]	Golubović B, Prostran M, Miljković B, et al. Population pharmacokinetic approach of immunosuppressive therapy in kidney transplant patients [J]. Current Medicinal Chemistry, 2016, 23(19): 1998-2011.
[39]	Gonzalez R, Quiroz-Moguel A, Garcia P, et al. Population pharmacokinetic analysis of mycophenolate mofetil in pre-transplant and post-transplant pediatric patients [J]. Clinical Pharmacology in Drug Development, 2016, 5: 12.
[40]	Guillet BA, Simon NS, Purgus R, et al. Population pharmacokinetics analysis of mycophenolic acid in adult kidney transplant patients with chronic graft dysfunction [J]. Ther Drug Monit, 2010, 32(4): 427-432.
[41]	Ham JY, Jung HY, Choi JY, et al. Usefulness of mycophenolic acid monitoring with PETINIA for prediction of adverse events in kidney transplant recipients [J]. Scand J Clin Lab Invest, 2016, 76(4): 296-303.
[42]	Ham JY, Jung HY, Choi JY, et al. Usefulness of mycophenolic acid monitoring with PETINIA for prediction of adverse events in kidney transplant recipients [J]. Scand J Clin Lab Invest, 2016, 76(4): 296-303.
[43]	Han N, Yun HY, Kim IW, et al. Population pharmacogenetic pharmacokinetic modeling for flip-flop phenomenon of enteric-coated mycophenolate sodium in kidney transplant recipients [J]. European Journal of Clinical Pharmacology, 2014.
[44]	Han N, Yun HY, Kim IW, et al. Population pharmacogenetic pharmacokinetic modeling for flip-flop phenomenon of enteric-coated mycophenolate sodium in kidney transplant recipients [J]. European Journal of Clinical Pharmacology, 2014, 70(10): 1211-1219.
[45]	Hiramitsu T, Watarai Y, Yamamoto T, et al. Do calcineurin inhibitors influence the serum concentrations of mizoribine? [J]. Transplantation, 2012, 94: 975.
[46]	Jebabli N, Gaïes E, Charfi R, et al. Comparative study of two techniques of mycophenolate mofetyl monitoring [J]. Tunisie Medicale, 2019, 97(8-9): 1010-1016.
[47]	Jia Y, Peng B, Li L, et al. Estimation of Mycophenolic Acid Area Under the Curve with Limited-Sampling Strategy in Chinese Renal Transplant Recipients Receiving Enteric-Coated Mycophenolate Sodium [J]. Ther Drug Monit, 2016.
[48]	Jia Y, Peng B, Li L, et al. Estimation of mycophenolic acid area under the curve with limited-sampling strategy in Chinese renal transplant recipients receiving enteric-coated mycophenolate sodium [J]. Ther Drug Monit, 2017, 39(1): 29-36.
[49]	Julasareekul W, Bejraputra O, Eiam-Ong S, et al. Pharmacokinetics of mycophenolic acid in kidney transplant recipients treated with a low dose (1 gram/day) of mycophenolate mofetil [J]. Journal of the Medical Association of Thailand, 2003, 86(8): 766-771.
[50]	Jungraithmayr TC, Seger C, Steimer W, et al. Comparison of HPLC-versus EMIT-assays for estimation of mycophenolic acid exposition in pediatric renal transplant patients with tacrolimus based immunosuppression [J]. Pediatric Transplantation, 2011, 15: 73-74.
[51]	Karimani A, Abedi H, Nazemian F, et al. Estimation of abbreviated mycophenolic acid area under the concentration-time curve during stable post-transplant period by limited sampling strategy [J]. Current Reviews in Clinical and Experimental Pharmacology, 2021, 16(3): 273-280.
[52]	Kiang TKL, Ensom MHH. Population Pharmacokinetics of Mycophenolic Acid: An Update [J]. Clin Pharmacokinet, 2018, 57(5): 547-558.
[53]	Kiang TKL, Ng K, Ensom MHH. Multiple regression analysis of factors predicting mycophenolic acid free fraction in 91 adult organ transplant recipients [J]. Ther Drug Monit, 2013, 35(6): 867-871.
[54]	Kiang TKL, Ng KOY, Ensom MHH. Multiple regression analysis of factors predicting mycophenolic acid free fraction in 91 adult organ transplant recipients [J]. Pharmacotherapy, 2012, 32(10): e244.
[55]	Kim H, Long-Boyle J, Rydholm N, et al. Population pharmacokinetics of unbound mycophenolic acid in pediatric and young adult patients undergoing allogeneic hematopoietic cell transplantation [J]. J Clin Pharmacol, 2012, 52(11): 1665-1675.
[56]	Kim JH, Han N, Kim MG, et al. Model based development of tacrolimus dosing algorithm considering CYP3A5 genotypes and mycophenolate mofetil drug interaction in stable kidney transplant recipients [J]. Scientific Reports, 2019, 9(1): 11740.
[57]	Kim SH, Park YJ, Seo MY, et al. Analytic validation of petinia assay for therapeutic drug monitoring of mycophenolic acid in kidney transplant recipients compared with liquid chromatography-mass spectrometry [J]. Transplant International, 2015, 28: 639.
[58]	Labriffe M, Micallef L, Woillard JB, et al. Mycophenolate Mofetil Dose Adjustment in Pediatric Kidney Transplant Recipients [J]. Ther Drug Monit, 2023, 45(5): 591-598.
[59]	Lamba M, Tafti B, Melcher M, et al. Population pharmacokinetic analysis of mycophenolic acid coadministered with either tasocitinib (CP-690,550) or tacrolimus in adult renal allograft recipients [J]. Ther Drug Monit, 2010, 32(6): 778-781.
[60]	Le Guellec C, Bourgoin H, Büchler M, et al. Population pharmacokinetics and Bayesian estimation of mycophenolic acid concentrations in stable renal transplant patients [J]. Clin Pharmacokinet, 2004, 43(4): 253-266.
[61]	Li J, Liu Y, Huang J, et al. Evaluation of mycophenolic acid exposure using a limited sampling strategy in renal transplant recipients [J]. American Journal of Nephrology, 2013, 37(6): 534-540.
[62]	Li J, Liu Y, Huang J, et al. Evaluation of mycophenolic acid exposure using a limited sampling strategy in renal transplant recipients [J]. American Journal of Nephrology, 2013, 37(6): 534-540.
[63]	Li Z, Huang Y, Xu H, et al. Population pharmacokinetic and dose optimization of mycophenolic acid in children with anti-neutrophilic cytoplasmic antibody-associated nephritis [J]. European Journal of Clinical Pharmacology, 2022, 78(5): 831-838.
[64]	Li Z, Wang J, Huang Y, et al. Identification of biomarkers that predict renal flare in childhood-onset lupus nephritis with mycophenolate acid [J]. International Immunopharmacology, 2023, 117.
[65]	Marquet P, De Winter BCM, Monchaud C, et al. Population pharmacokinetic model and Bayesian estimator for mycophenolate mofetil (MMF) in lung transplantation [J]. American Journal of Transplantation, 2011, 11: 415.
[66]	Mizaki T, Nobata H, Banno S, et al. Population pharmacokinetics and limited sampling strategy for therapeutic drug monitoring of mycophenolate mofetil in Japanese patients with lupus nephritis [J]. J Pharm Health Care Sci, 2023, 9(1).
[67]	Mohammadpour AH, Nazemian F, Abtahi B, et al. Estimation of Abbreviated Mycophenolic Acid Area Under the Concentration-Time Curve During Early Posttransplant Period by Limited Sampling Strategy [J]. Transplant Proc, 2008, 40(10): 3668-3672.
[68]	Mohammadpour AH, Vahabzadeh M, Abedi H. Effect of time after transplantation on mycophenolic acid pharmacokinetic in kidney transplant patients in Iran [J]. Transplantation, 2012, 94: 837.
[69]	Monchaud C, De Winter B, Prémaud A, et al. Bayesian estimation of mycophenolate mofetil (MMF) in lung transplantation using a population pharmacokinetic model developed in renal and lung transplant recipients [J]. Fundamental and Clinical Pharmacology, 2011, 25: 46.
[70]	Müller C, Omrani P, Gastine S, et al. Real-life pharmacokinetic data of mycophenolic acid and model based calculation of area-under-the-curve in a pediatric population with different renal diseases [J]. Nieren- und Hochdruckkrankheiten, 2023, 52(4): 159-160.
[71]	Musuamba FT, Mourad M, Haufroid V, et al. A simultaneous D-optimal designed study for population pharmacokinetic analyses of mycophenolic acid and tacrolimus early after renal transplantation [J]. J Clin Pharmacol, 2012, 52(12): 1833-1843.
[72]	Musuamba FT, Rousseau A, Bosmans JL, et al. Limited sampling models and bayesian estimation for mycophenolic acid area under the curve prediction in stable renal transplant patients co-medicated with ciclosporin or sirolimus [J]. Clin Pharmacokinet, 2009, 48(11): 745-758.
[73]	Musuamba Tshinanu F, Mourad M, Capron A, et al. An optimal designed study for population pharmacokinetic modeling and bayesian estimation of mycophenolic acid and tacrolimus early after renal transplantation [J]. Ther Drug Monit, 2011, 33(4): 536.
[74]	Namagondlu G, Chauhan B, Chitralli D, et al. SAT-364 Retrospective study comparing antibody depleting agents vs IL2R blockers as an induction agent in low risk kidney transplantation - A single centre experience [J]. Kidney International Reports, 2020, 5(3): S153.
[75]	Namagondlu G, Sundar S, Chauhan B, et al. MON-186 Retrospective study of ATLG/ Anti-T-lymphocyte Immune Globulin (Grafalon) vs Basiliximab (Simulect) as an induction agent for Kidney transplantation – A single centre experience [J]. Kidney International Reports, 2019, 4(7): S378-S379.
[76]	Okour M, Jacobson P, Brundage R. Simultaneous population pharmacokinetic analysis of unbound mycophenolic acid (MPA), total MPA, and its mpag and ACYL-mpag metabolites [J]. J Pharmacokinet Pharmacodyn, 2014, 41: S56.
[77]	Palanca Arias D, Jordá Lope A, Saiz Ibáñez F, et al. Mycophenolate mofetil in four patients with nephrotic syndrome and focal segmental glomerulosclerosis [J]. Acta Pediatrica Espanola, 2011, 69(9): 416-420.
[78]	Pawinski T, Hale M, Korecka M, et al. Limited sampling strategy for the estimation of mycophenolic acid area under the curve in adult renal transplant patients treated with concomitant tacrolimus [J]. Clinical Chemistry, 2002, 48(9): 1497-1504.
[79]	Pawinski T, Luszczynska P, Durlik M, et al. Development and validation of limited sampling strategies for the estimation of mycophenolic acid area under the curve in adult kidney and liver transplant recipients receiving concomitant enteric-coated mycophenolate sodium and tacrolimus [J]. Ther Drug Monit, 2013, 35(6): 760-769.
[80]	Pawinski T, Szlaska I, Durlik M, et al. Pharmacokinetics monitoring of mycophenolic acid during EC-MPS and Advagraf concomitant treatment-preliminary report [J]. Ther Drug Monit, 2011, 33(4): 529.
[81]	Peng W, Tian C, Chen Z, et al. Development of optimal simplified equation for estimation of mycophenolic acid exposure following enteric-coated mycophenolate sodium administration in chinese renal transplant recipients [J]. American Journal of Transplantation, 2018, 18: 802.
[82]	Poulin E, Greanya ED, Partovi N, et al. Development and validation of limited sampling strategies for tacrolimus and mycophenolate in steroid-free renal transplant regimens [J]. Pharmacotherapy, 2010, 30(10): 423e.
[83]	Poulin E, Greanya ED, Partovi N, et al. Development and validation of limited sampling strategies for tacrolimus and mycophenolate in steroid-free renal transplant regimens [J]. Ther Drug Monit, 2011, 33(1): 50-55.
[84]	Prémaud A, Weber LT, Tönshoff B, et al. Population pharmacokinetics of mycophenolic acid in pediatric renal transplant patients using parametric and nonparametric approaches [J]. Pharmacological Research, 2011, 63(3): 216-224.
[85]	Punyawudho B, Lertdumrongluk P, Somparn P, et al. Population pharmacokinetics of mycophenolate mofetil in Thai lupus nephritis patients [J]. International Journal of Clinical Pharmacology and Therapeutics, 2012, 50(4): 272-280.
[86]	Qiu K, Yin H, Wang H, et al. Pharmacokinetics of enteric-coated mycophenolate sodium and determination of AUC by LSS in Chinese renal transplantation recipients [J]. Ther Drug Monit, 2011, 33(4): 538-539.
[87]	Quintairos L, Colom H, Millan O, et al. Early prognostic performance of miR155-5p monitoring for the risk of rejection: Logistic regression with a population pharmacokinetic approach in adult kidney transplant patients [J]. Plos One, 2021, 16(1 January).
[88]	Reséndiz-Galván JE, Romano-Aguilar M, Medellín-Garibay SE, et al. Population pharmacokinetics of mycophenolic acid in adult kidney transplant patients under prednisone and tacrolimus regimen [J]. European Journal of Pharmaceutical Sciences, 2020, 150.
[89]	Revollo J, Mizuno T, Fukuda T, et al. Leukopenia with mycophenolate in calcineurin inhibitor-free, corticosteroid-free renal transplant recipients [J]. Transplantation, 2014, 98: 549.
[90]	Rexiti K, Jiang X, Kong Y, et al. Population pharmacokinetics of mycophenolic acid and dose optimisation in adult Chinese kidney transplant recipients [J]. Xenobiotica, 2023, 53(10-11): 603-612.
[91]	Riglet F, Bertrand J, Barrail-Tran A, et al. Population Pharmacokinetic Model of Plasma and Cellular Mycophenolic Acid in Kidney Transplant Patients from the CIMTRE Study [J]. Drugs in R and D, 2020, 20(4): 331-342.
[92]	Rong Y, Jun H, Kiang TKL. Population pharmacokinetics of mycophenolic acid in paediatric patients [J]. Br J Clin Pharmacol, 2021, 87(4): 1730-1757.
[93]	Rong Y, Kiang TK. Inhibitory effects of P-cresol toward mycophenolic acid glucuronidation in pooled human liver microsomes: Mechanisms of interaction and in vitro-in vivo prediction [J]. Clinical Pharmacology in Drug Development, 2019, 8(SUPPL 1): 26-27.
[94]	Rong Y, Kiang TKL. Characterizations of human udp-glucuronosyltransferase enzymes in the conjugation of p-cresol [J]. Toxicological Sciences, 2020, 176(2): 285-296.
[95]	Rong Y, Mayo P, Ensom MHH, et al. Effects of glucuronide metabolites on mycophenolic acid clearance in corticosteroid-free adult kidney transplant recipients: A population pharmacokinetic analysis [J]. JACCP Journal of the American College of Clinical Pharmacy, 2019, 2(5): 591.
[96]	Rong Y, Mayo P, Ensom MHH, et al. Population Pharmacokinetic Analysis of Immediate-Release Oral Tacrolimus Co-administered with Mycophenolate Mofetil in Corticosteroid-Free Adult Kidney Transplant Recipients [J]. Eur J Drug Metab Pharmacokinet, 2019, 44(3): 409-422.
[97]	Rong Y, Wichart J, Hamiwka L, et al. Significant Effects of Renal Function on Mycophenolic Acid Total Clearance in Pediatric Kidney Transplant Recipients with Population Pharmacokinetic Modeling [J]. Clin Pharmacokinet, 2023, 62(9): 1289-1303.
[98]	Sam WJ, Akhlaghi F, Rosenbaum SE. Population pharmacokinetics of mycophenolic acid and its 2 glucuronidated metabolites in kidney transplant recipients [J]. J Clin Pharmacol, 2009, 49(2): 185-195.
[99]	Sam WJ, Joy MS. Population pharmacokinetics of mycophenolic acid and metabolites in patients with glomerulonephritis [J]. Ther Drug Monit, 2010, 32(5): 594-605.
[100]	Seger C, Jungraithmayr TC, Steimer W, et al. Mycophenolic acid AUC estimation: Comparison of HPLC and EMIT assay data in pediatric renal transplant patients with tacrolimus comedication [J]. Ther Drug Monit, 2011, 33(4): 539.
[101]	Sheng C, Zhao Q, Niu W, et al. Effect of Protein Binding on Exposure of Unbound and Total Mycophenolic Acid: A Population Pharmacokinetic Analysis in Chinese Adult Kidney Transplant Recipients [J]. Front Pharmacol, 2020, 11.
[102]	Shum B, Duffull SB, Taylor PJ, et al. Population pharmacokinetic analysis of mycophenolic acid in renal transplant recipients following oral administration of mycophenolate mofetil [J]. Br J Clin Pharmacol, 2003, 56(2): 188-197.
[103]	Sint AK, Kyaing KO, Pyar KP, et al. WCN24-671 ASSOCIATION BETWEEN BLOOD MYCOPHENOLIC ACID LEVEL AND GRAFT FUNCTION IN RENAL TRANSPLANT RECIPIENTS IN EARLY POST-TRANSPLANT PERIOD [J]. Kidney International Reports, 2024, 9(4): S446.
[104]	Sommerer C, Legendre C, Citterio F, et al. Cardiovascular Outcomes in De Novo Kidney Transplant Recipients Receiving Everolimus and Reduced Calcineurin Inhibitor or Standard Triple Therapy: 24-month Post Hoc Analysis From TRANSFORM Study [J]. Transplantation, 2023, 107(7): 1593-1604.
[105]	Staatz C, Brooks E, Isbel N, et al. Evaluation of multiple linear regression limited sampling strategies for enteric-coated mycophenolate sodium in adult kidney transplant recipients [J]. American Journal of Transplantation, 2018, 18: 802.
[106]	Staatz CE, Duffull SB, Kiberd B, et al. Population pharmacokinetics of mycophenolic acid during the first week after renal transplantation [J]. European Journal of Clinical Pharmacology, 2005, 61(7): 507-516.
[107]	Staatz CE, Tett SE. Clinical pharmacokinetics and pharmacodynamics of mycophenolate in solid organ transplant recipients [J]. Clin Pharmacokinet, 2007, 46(1): 13-58.
[108]	Staatz CE, Tett SE. Maximum a posteriori bayesian estimation of mycophenolic acid area under the concentration-time curve: Is this clinically useful for dosage prediction yet? [J]. Clin Pharmacokinet, 2011, 50(12): 759-772.
[109]	Teshima D, Maiguma T, Kaji H, et al. Estimation of the area under the curve for mycophenolic acid in adult renal transplant patients with concomitant tacrolimus using a limited sampling strategy [J]. Journal of Clinical Pharmacy and Therapeutics, 2008, 33(2): 159-163.
[110]	Thao A, Luguya R, Li J, et al. Development of QMS tacrolimus assay for the automated clinical chemistry analyzer [J]. Clinical Chemistry, 2012, 58(10): A190.
[111]	Van Hest RM, Mathot RaA, Pescovitz MD, et al. Explaining variability in mycophenolic acid exposure to optimize mycophenolate mofetil dosing: A population pharmacokinetic meta-analysis of mycophenolic acid in renal transplant recipients [J]. Journal of the American Society of Nephrology, 2006, 17(3): 871-880.
[112]	Van Hest RM, Mathot RaA, Pescovitz MD, et al. Explaining variability in mycophenolic acid exposure to optimize mycophenolate mofetil dosing: A population pharmacokinetic meta-analysis of mycophenolic acid in renal transplant recipients [J]. Pharmaceutisch Weekblad, 2008, 143(47): 208-211.
[113]	Van Hest RM, Van Gelder T, Bouw R, et al. Time-dependent clearance of mycophenolic acid in renal transplant recipients [J]. Br J Clin Pharmacol, 2007, 63(6): 741-752.
[114]	Van Hest RM, Van Gelder T, Vulto AG, et al. Population pharmacokinetics of mycophenolic acid in renal transplant recipients [J]. Clin Pharmacokinet, 2005, 44(10): 1083-1096.
[115]	Van Hest RM, Van Gelder T, Vulto AG, et al. Pharmacokinetic modelling of the plasma protein binding of mycophenolic acid in renal transplant recipients [J]. Clin Pharmacokinet, 2009, 48(7): 463-476.
[116]	Velickovic-Radovanovic RM, Janković SM, Milovanović JR, et al. Variability of mycophenolic acid elimination in the renal transplant recipients-population pharmacokinetic approach [J]. Ren Fail, 2015, 37(4): 652-658.
[117]	Vergara Chozas JM, Sáez-Benito Godino A, Zopeque García N, et al. Analytical validation of a homogeneous immunoassay for determination of mycophenolic acid in human plasma [J]. Transplant Proc, 2012, 44(9): 2669-2672.
[118]	Wang G, Ye Q, Huang Y, et al. Population Pharmacokinetics of Enteric-Coated Mycophenolate Sodium in Children after Renal Transplantation and Initial Dosage Recommendation Based on Body Surface Area [J]. Comput Math Methods Med, 2022, 2022.
[119]	Wang P, Xie H, Zhang Q, et al. Population Pharmacokinetics of Mycophenolic Acid in Renal Transplant Patients: A Comparison of the Early and Stable Posttransplant Stages [J]. Front Pharmacol, 2022, 13.
[120]	Wang Z, He JJ, Liu XY, et al. The evaluation of enteric-coated mycophenolate sodium in cardiac deceased donor liver transplant patients in China [J]. Immunopharmacology and Immunotoxicology, 2015, 37(6): 508-512.
[121]	Yin H, Qiu K, Hu XP, et al. Lower dosing of enteric-coated mycophenolate sodium (myfortic) can achieve target mycophenolic acid exposure rapidly in most chinese renal transplant patients: A pilot study [J]. International Journal of Clinical Practice, 2014, 68: 31-37.
[122]	Yoshimura K, Yano I, Yamamoto T, et al. Population pharmacokinetics and pharmacodynamics of mycophenolic acid using the prospective data in patients undergoing hematopoietic stem cell transplantation [J]. Bone Marrow Transplantation, 2018, 53(1): 44-51.
[123]	Youdarene R, Woillard JB, Premaud A, et al. Population pharmacokinetics and bayesian estimation of mycophenolic acid exposure in heart transplant recipients: Comparison of two approaches [J]. Journal of Heart and Lung Transplantation, 2013, 32(4): S111.
[124]	Yu ZC, Zhou PJ, Wang XH, et al. Population pharmacokinetics and Bayesian estimation of mycophenolic acid concentrations in Chinese adult renal transplant recipients [J]. Acta Pharmacol Sin, 2017, 38(11): 1566-1579.
[125]	Zachariah M, Brar J, Chaudhry F, et al. Long-term outcomes of calcineurin inhibitor (CNI) minimization and steroid-free maintenance in kidney transplant recipients with alemtuzumab (Campath1-H) induction and monitored by surveillance biopsies [J]. American Journal of Transplantation, 2010, 10: 511.
[126]	Zeng L, Blair EYL, Nath CE, et al. Population pharmacokinetics of mycophenolic acid in children and young people undergoing blood or marrow and solid organ transplantation [J]. Br J Clin Pharmacol, 2010, 70(4): 567-579.
[127]	Zhang J, Sun Z, Zhu Z, et al. Pharmacokinetics of mycophenolate mofetil and development of limited sampling strategy in early kidney transplant recipients [J]. Front Pharmacol, 2018, 9(AUG).
[128]	Zhao W, Fakhoury M, Deschênes G, et al. Population pharmacokinetics and pharmacogenetics of mycophenolic acid following administration of mycophenolate mofetil in de novo pediatric renal-transplant patients [J]. J Clin Pharmacol, 2010, 50(11): 1280-1291.

## Sheet: duplicates removed (n=230)
[1]	Azrin N. Abd Rahman, Susan E. Tett, Christine E. Staatz, Clinical Pharmacokinetics and Pharmacodynamics of Mycophenolate in Patients with Autoimmune Disease, Clin Pharmacokinet, 2013, 52(5): 303-331
[2]	Fatemeh Akhlaghi, Wei J. Sam, Sara E. Rosenbaum, A population pharmacokinetic model for mycophenolic acid and metabolites in kidney transplant recipients, Am J Transplant, 2007, 7: 448-448
[3]	Mai Al-Khatib, R. Jean Shapiro, Nilufar Partovi, Lillian S. L. Ting, Marc Levine, Mary H. H. Ensom, Limited Sampling Strategies for Predicting Area Under the Concentration-Time Curve of Mycophenolic Acid in Islet Transplant Recipients, Ann Pharmacother, 2010, 44(1): 19-27
[4]	Amer Al-Khouja, Nadia Chaudhri, Ergun Velidedeoglu, Ozlem Belen, Youwei Bi, Suresh Doddapaneni, Jianmeng Chen, Approval of Mycophenolate Mofetil for Prophylaxis of Organ Rejection in Pediatric Recipients of Heart or Liver Transplants: A Regulatory Perspective, Clin Pharmacol Ther, 2024, 116(3): 807-813
[5]	Mo'tasem M. Alsmadi, Mahdi Qasem Alfarah, Jawaher Albderat, Ghazi Alsalaita, Reham AlMardini, Salim Hamadi, Ahmad Al-Ghazawi, Omar Abu-Duhair, Nasir Idkaidek, The development of a population physiologically based pharmacokinetic model for mycophenolic mofetil and mycophenolic acid in humans using data from plasma, saliva, and kidney tissue, Biopharm Drug Disposition, 2019, 40(9): 325-340
[6]	L. M. Andrews, N. Riva, B. C. de Winter, D. A. Hesselink, S. N. de Wildt, K. Cransberg, T. van Gelder, Dosing algorithms for initiation of immunosuppressive drugs in solid organ transplant recipients, Expert Opin Drug Metab Toxicol, 2015, 11(6): 921-936
[7]	Á C. Argany, M. K. Ibrahim, G. G. Aguilar, H. C. Valido, T. D. Ramos, A. M. S. De Abajo, J. P. Ferreira, T. H. Lemes, Comparison study between two enzyme immunoassay methods for the determination of mycophenolate acid, Clin Chim Acta, 2019, 493: S678-S679
[8]	M. Baraldo, M. Isola, M. T. Feruglio, A. Francesconi, L. Franceschi, V. Tursi, U. Livi, M. Furlanut, Therapeutic mycophenolic acid monitoring by means of limited sampling strategy in orthotopic heart transplant patients, Transplant Proc, 2005, 37(5): 2240-2243
[9]	Caroline Barau, Valerie Furlan, Dominique Debray, Anne-Marie Taburet, Aurelie Barrail-Tran, Population pharmacokinetics of mycophenolic acid and dose optimization with limited sampling strategy in liver transplant children, Br J Clin Pharmacol, 2012, 74(3): 515-524
[10]	C. Barau, C. Verstuyft, C. Bazzoli, H. Benech, A. Barrail-Tran, L. Becquemont, A. M. Taburet, A. Durrbach, V. Furlan, Population pharmacokinetics of mycophenolic acid in both plasma and peripheral blood mononuclear cells in adult renal transplant recipients, Fundam Clin Pharmacol, 2015, 29: 34-34
[11]	K. A. Barraclough, N. M. Isbel, M. E. Franklin, K. J. Lee, P. J. Taylor, S. B. Campbell, W. G. Petchey, C. E. Staatz, Evaluation of limited sampling strategies for mycophenolic acid after mycophenolate mofetil intake in adult kidney transplant recipients, Ther Drug Monit, 2010, 32(6): 723-733
[12]	K. A. Barraclough, N. M. Isbel, M. E. Franklin, K. J. Lee, P. J. Taylor, S. B. Campbell, W. G. Petchy, C. E. Staatz, Multiple regression derived limited sampling strategies for mycophenolic acid after mycophenolate mofetil intake in australian adult kidney transplant recipients, Transplantation, 2010, 90: 427
[13]	K. A. Barraclough, D. Metz, C. E. Staatz, G. Gorham, R. Carroll, S. W. Majoni, S. Cherian, R. Swaminathan, N. Holford, Important lack of difference in tacrolimus and mycophenolic acid pharmacokinetics between Aboriginal and Caucasian kidney transplant recipients, Nephrology, 2022, 27(9): 771-779
[14]	K. A. Barraclough, I. Nicole, F. Michael, L. Katie, T. Paul, C. Scott, J. David, P. William, S. Christine, Sparse sampling strategies for monitoring of mycophenolic acid following mycophenolate mofetil intake in adult renal transplant recipients, Immunol Cell Biol, 2010, 88(6): A23-A24
[15]	M. Belingheri, M. Ferraresso, L. Ghio, F. Ginevri, F. Perfumo, L. Peruzzi, L. Murer, G. Zacchello, M. Cardillo, S. Tirelli, A. Edefonti, Effect of cyclosporine (CyA) on mycophenolic acid (MPA) pharmacokinetics (PK) in a pediatric kidney transplant population. Results of a prospective longitudinal study, Pediatr Transplant, 2005, 9: 53-53
[16]	Olivier Bernard, Jelena Tojcic, Kim Journault, Louis Perusse, Chantal Guillemette, Influence of nonsynonymous polymorphisms of UGT1A8 and UGT2B7 metabolizing enzymes on the formation of phenolic and acyl glucuronides of mycophenolic acid, Drug Metab Disposition, 2006, 34(9): 1539-1545
[17]	J. Bertrand, A. Barrail-Tran, C. Verstuyft, H. Michelon, H. Benech, A. Durrbach, V. Furlan, C. Barau, A. Karimani, H. Abedi, F. Nazemian, A. Poortaji, A. H. M. Pour, Estimation of Abbreviated Mycophenolic Acid Area Under the Concentration- Time Curve during Stable Post-transplant Period by Limited Sampling Strategy, Drugs R D, 2021, 16(3): 273-280
[18]	Heiko Billing, Britta Hoecker, Alexander Fichtner, Rita van Damme-Lombaerts, Styrbjorn Friman, Jeno Jaray, Karel Vondrak, Eniko Sarvary, Luca Dello Strologo, Michael Oellerich, Nicolas von Ahsen, Burkhard Toenshoff, Single-Nucleotide Polymorphism of CYP3A5 Impacts the Exposure to Tacrolimus in Pediatric Renal Transplant Recipients: A Pharmacogenetic Substudy of the TWIST Trial, Ther Drug Monit, 2…
[19]	N. Bouvier, T. Lamy, J. Dina, V. Chatelet, T. Lobbedez, M. Ficheux, D. Debruyne, B. Hurault De Ligny, Risk factors for BK virus replication during the first three months of kidney transplantation: Does it matter to consider a high AUC of mycophenolic acid?, Transplantation, 2014, 98: 557
[20]	N. Bouvier, T. Lamy, J. Dina, T. Lobbedez, V. Chatelet, D. Debruyne, M. Ficheux, B. Hurault De Ligny, Risk factors for significant BK viruria during early post-transplant period, Transpl Int, 2013, 26: 7
[21]	E. K. Brooks, S. E. Tett, N. M. Isbel, B. McWhinney, C. E. Staatz, Evaluation of Multiple Linear Regression-Based Limited Sampling Strategies for Enteric-Coated Mycophenolate Sodium in Adult Kidney Transplant Recipients, Ther Drug Monit, 2018, 40(2): 195-201
[22]	M. Brunet, M. Crespo, O. Millan, D. Seron, V. Torregrosa, O. Jimenez, F. Moreso, J. Martorell, J. M. Grinyo, F. Oppenheimer, Pharmacokinetics and pharmacodynamics in renal transplant recipients under treatment with cyclosporine and myfortic, Transplant Proc, 2007, 39(7): 2160-2162
[23]	W. Cai, Q. Cai, N. Xiong, Y. Qin, L. Lai, X. Sun, Y. Hu, Limited Sampling Strategy for Estimating Mycophenolic Acid Exposure on Day 7 Post-Transplant for Two Mycophenolate Mofetil Formulations Derived From 20 Chinese Renal Transplant Recipients, Transplant Proc, 2018, 50(5): 1298-1304
[24]	Wene Cai, Yinhong Qin, Xuyong Sun, Ke Qin, Jianhui Dong, Fengfu Wu, Changqing Ye, Donghai Zhao, Jiehui Zhou, Haibin Li, Luojiao Tan, A limited sampling strategy for the estimation of total mycophenolic acid early after renal transplantation, Chinese Journal of Organ Transplantation, 2014, 35(12): 719-723
[25]	W. Cai, C. Ye, X. Sun, K. Qin, Y. Qin, D. Zhao, F. Wu, Y. Hu, H. Li, L. Tan, Limited sampling strategy for predicting area under the concentration-time curve for mycophenolic acid in chinese adults receiving mycophenolate mofetil and tacrolimus early after renal transplantation, Ther Drug Monit, 2015, 37(3): 304-310
[26]	Olivia Campagne, Donald E. Mager, Daniel Brazeau, Rocco C. Venuto, Kathleen M. Tornatore, Tacrolimus Population Pharmacokinetics and Multiple <i>CYP3A5</i> Genotypes in Black and White Renal Transplant Recipients, J Clin Pharmacol, 2018, 58(9): 1184-1195
[27]	O. Campagne, D. E. Mager, D. Brazeau, R. C. Venuto, K. M. Tornatore, The impact of tacrolimus exposure on extrarenal adverse effects in adult renal transplant recipients, Br J Clin Pharmacol, 2019, 85(3): 516-529
[28]	P. Campos, L. Vana, J. P. Z. Filho, Erithrocytosis after kidney transplant: Prevalence and prognosis, Nephrology Dialysis Transplantation, 2016, 31: i569
[29]	D. Capone, G. Tarantino, I. Kadilli, G. Polichetti, V. Basile, S. Federico, M. Sabbatini, Evalutation of mycophenolic acid systemic exposure by limited sampling strategy in kidney transplant recipients receiving enteric-coated mycophenolate sodium (EC-MPS) and cyclosporine, Nephrology Dialysis Transplantation, 2011, 26(9): 3019-3025
[30]	Bing Chen, Kun Shao, Hui-Min An, Hao-Qiang Shi, Jia-Qian Lu, Xiao-Hui Zhai, Xiao-Xue Liu, Xiang-Hui Wang, Da Xu, Pei-Jun Zhou, Population Pharmacokinetics and Bayesian Estimation of Mycophenolic Acid Exposure in Chinese Renal Allograft Recipients After Administration of EC-MPS, J Clin Pharmacol, 2019, 59(4): 578-589
[31]	Lucy Chen, Lisa Liberatore, Tom Chin, Scott Walker, Helen Fanous, Michelle M. Nash, Lindita Rapi, Jennie Huckle, Jeffrey S. Zaltzman, G. V. Ramesh Prasad, The Impact of Total Gastrectomy on Pharmacokinetics in Kidney Transplant Immunosuppressive Drug Regimes: A Case Study, Transplantation, 2017, 101(9): 2213-2217
[32]	H. Colom, F. Andreu, T. van Gelder, D. A. Hesselink, B. C. M. de Winter, O. Bestard, J. Torras, J. M. Cruzado, J. M. Grinyó, N. Lloberas, Prediction of Free from Total Mycophenolic Acid Concentrations in Stable Renal Transplant Patients: A Population-Based Approach, Clin Pharmacokinet, 2018, 57(7): 877-893
[33]	H. Colom, A. M. Caldes, F. Oppenheimer, J. Sánchez Plumed, M. A. Gentil, D. M. Kuypers, M. Brunet, H. Ekberg, J. M. Grinyó, Population pharmacokinetics of mycophenolic acid and its metabolites in combination with free or reduced doses of calcineurin inhibitors in renal transplant patients: The symphony sub-study, Transplantation, 2010, 90: 253
[34]	H. Colom, O. Millán, V. Fortuna, C. Espinosa, L. Guirado, K. Budde, C. Sommerer, A. Lizana, Y. López-Púa, M. Brunet, A. Catić-Đorđević, Assessment of pharmacokinetic mycophenolic acid clearance models using Monte Carlo numerical analysis, PLoS One, 2021, 51(4): 387-393
[35]	V. C. Cox, M. H. H. Ensom, Mycophenolate mofetil for solid organ transplantation: Does the evidence support the need for clinical pharmacokinetic monitoring?, Ther Drug Monit, 2003, 25(2): 137-157
[36]	Gang Cui, Wenqian Chen, Xiao Liu, Pengmei Li, Li Zhao, Junyang Liu, Xianglin Zhang, A Correlational Study of Three Determination Methods of Mycophenolic Acid Blood Concentrations in Renal Transplant Patients, Chin Pharm J, 2013, 48(6): 461-465
[37]	A. Dao, S. Tremblay, A. Shields, A. Loethen, B. Abu Jawdeh, T. Diwan, A. Govil, E. Woodle, R. Alloway, Belatacept and tacrolimus corticosteroid-free regimens lead to elevated mycophenolic acid exposure at 1 and 3 months after kidney transplantation, Am J Transplant, 2018, 18: 799
[38]	A. Dasgupta, M. Johnson, Positive Bias in Mycophenolic Acid Concentrations Determined by the CEDIA Assay Compared to HPLC-UV Method: Is CEDIA Assay Suitable for Therapeutic Drug Monitoring of Mycophenolic Acid?, J Clin Lab Anal, 2013, 27(1): 77-80
[39]	E. David-Neto, L. M. P. Araujo, N. M. Sumita, M. E. Mendes, M. C. R. Castro, C. F. Alves, E. Kakehashi, P. Romano, E. M. Yagyu, M. Queiroga, W. C. Nahas, L. E. Ianhez, Mycophenolic acid pharmacokinetics in stable pediatric renal transplantation, Pediatr Nephrol, 2003, 18(3): 266-272
[40]	E. David-Neto, L. M. Pereira, E. Kakehashi, N. M. Sumita, M. E. Mendes, M. C. Castro, P. Romano, R. M. Mattos, V. R. Batista, W. C. Nahas, L. E. Ianhez, The need of mycophenolic acid monitoring in long-term renal transplants, Clin Transplant, 2005, 19(1): 19-25
[41]	Elias David-Neto, Ana Heloisa Triboni, Fernanda Ramos, Fabiana Agena, Paschoalina Romano, Development of an Abbreviated Mycophenolic Acid Area Under the Time-Concentration Curve for Renal Transplant Patients Under Enteric-Coated Mycophenolate Sodium: A Comparison With Critical Analysis of Available Equations, Ther Drug Monit, 2018, 40(4): 411-416
[42]	B. de Winter, T. van Gelder, K. Budde, D. Cattaneo, H. Tedesco-Silva, I. Neumann, L. Hilbrands, R. van Hest, M. Pescovitz, R. Mathot, Population pharmacokinetic comparison of enteric-coated mycophenolate sodium and mycophenolate mofetil in renal transplant recipients, Clin Pharmacol Ther, 2008, 83: S61-S61
[43]	Brenda C. M. de Winter, Ron A. A. Mathot, Ferdi Sombogaard, Arnold G. Vulto, Teun van Gelder, Nonlinear Relationship between Mycophenolate Mofetil Dose and Mycophenolic Acid Exposure: Implications for Therapeutic Drug Monitoring, Clin J Am Soc Nephrol, 2011, 6(3): 656-663
[44]	Brenda C. M. de Winter, Caroline Monchaud, Aurelie Premaud, Christophe Pison, Romain Kessler, Martine Reynaud-Gaubert, Claire Dromer, Marc Stern, Romain Guillemain, Christiane Knoop, Marc Estenne, Pierre Marquet, Annick Rousseau, Bayesian Estimation of Mycophenolate Mofetil in Lung Transplantation, Using a Population Pharmacokinetic Model Developed in Kidney and Lung Transplant Recipients, Clin P…
[45]	B. C. M. De Winter, I. Neumann, R. M. Van Hest, T. V. Gelder, R. A. A. Mathot, Limited sampling strategies for therapeutic drug monitoring of mycophenolate mofetil therapy in patients with autoimmune disease, Ther Drug Monit, 2009, 31(3): 382-390
[46]	B. C. M. De Winter, T. Van Gelder, P. Glander, D. Cattaneo, H. Tedesco-Silva, I. Neumann, L. Hilbrands, R. M. Van Hest, M. D. Pescovitz, K. Budde, R. A. A. Mathot, Population pharmacokinetics of mycophenolic acid: A comparison between enteric-coated mycophenolate sodium and mycophenolate mofetil in renal transplant recipients, Clin Pharmacokinet, 2008, 47(12): 827-838
[47]	B. C. M. de Winter, T. van Gelder, P. Glander, D. Cattaneo, H. Tedesco-Silva, I. Neumann, L. Hilbrands, R. M. van Hest, M. D. Pescovitz, K. Budde, R. A. A. Mathot, Population pharmacokinetics of mycophenolic acid: comparison between enteric-coated mycophenolate sodium and mycophenolate mofetil in renal transplant patients, Br J Clin Pharmacol, 2009, 68(1): 137-137
[48]	B. C. M. De Winter, T. Van Gelder, F. Sombogaard, L. M. Shaw, R. M. Van Hest, R. A. A. Mathot, Pharmacokinetic role of protein binding of mycophenolic acid and its glucuronide metabolite in renal transplant recipients, J Pharmacokinet Pharmacodyn, 2009, 36(6): 541-564
[49]	Tayyab S. Diwan, Alicia B. Lichvar, Abbie D. Leino, Alexander A. Vinks, Uwe Christians, Adele R. Shields, Michael A. Cardi, Tsuyoshi Fukuda, Tomoyuki Mizuno, Tiffany Kaiser, E. Steve Woodle, Rita R. Alloway, Pharmacokinetic and pharmacogenetic analysis of immunosuppressive agents after laparoscopic sleeve gastrectomy, Clin Transplant, 2017, 31(6):
[50]	K. Doki, K. Yoshida, J. Usui, K. Takahashi, T. Oda, K. Yamagata, M. Homma, External Validation of a Limited Sampling Strategy for the Estimation of Mycophenolic Acid Exposure Between Different Assay Methods: PETINIA and HPLC Methods, Clin Transplant, 2024, 38(10):
[51]	M. Dong, T. Fukuda, S. Cox, M. T. De Vries, D. K. Hooper, J. Goebel, A. A. Vinks, Population pharmacokinetic-pharmacodynamic modelling of mycophenolic acid in paediatric renal transplant recipients in the early post-transplant period, Br J Clin Pharmacol, 2014, 78(5): 1102-1112
[52]	M. Dong, T. Fukuda, J. Goebel, A. A. Vinks, A semi-mechanistic transit compartment model to describe variable absorption of mycophenolic acid in pediatric patients after renal transplantation, J Pharmacokinet Pharmacodyn, 2013, 40(1): S113-S114
[53]	M. A. ElHalim, A. S. Kenawy, O. Gheith, M. A. El Monem, S. Alghanim, H. Mahmoud, A. Azouz, R. Sayed, T. Al-Otaibi, M. K. Afifi, The impact of proton pump inhibitors (ppis) on mycophenolate pharmacokinetics in kidney transplant recipients, Transpl Int, 2019, 32: 417
[54]	David-Neto Elias, A prospective, single center, randomized study comparing the efficacy and safety of the addition of everolimus to tacrolimus/mycophenolate mofetil/predinisone in kidney transplanted recipients HLA-sensitized, 2019:
[55]	H. Eljebari, N. Jebabli, E. Gaees, I. Salouage, S. Trabelsi, I. Hamza, M. Aouichri, M. Lakhal, A. Klouz, Population pharmacokinetics of mycophenolic acid in kidney transplant patients, Fundam Clin Pharmacol, 2010, 24: 57-57
[56]	H. Eljebari, N. Jebabli, E. Gäes, I. Salouage, S. Trabelsi, I. Hamza, M. Aouichri, M. Lakhal, A. Klouz, Population pharmacokinetics of mycophenolic acid in kidney transplant patients, Fundam Clin Pharmacol, 2010, 24: 57
[57]	T. Endo, T. Ishimura, S. Nishioka, N. Yokoyama, S. Ogawa, M. Fujisawa, No Influence of Everolimus on Mycophenolic Acid Area Under the Concentration–Time Curve: Limited Sampling Strategy for Mycophenolic Acid in Japanese Kidney Transplant Recipients Treated With Tacrolimus, Mycophenolate Mofetil, Steroid, and Everolimus, Transplant Proc, 2022, 54(2): 286-292
[58]	Tomoyuki Enokiya, Kouhei Nishikawa, Yuichi Muraki, Takuya Iwamoto, Hideki Kanda, Yoshiki Sugimura, Masahiro Okuda, Usefulness of limited sampling strategy for mycophenolic acid area under the curve considering postoperative days in living-donor renal transplant recipients with concomitant prolonged-release tacrolimus, Journal of pharmaceutical health care and sciences, 2017, 3: 17-17
[59]	M. H. H. Ensom, N. Partovi, D. Decarie, R. J. Dumont, G. Fradet, R. D. Levy, Pharmacokinetics and protein binding of mycophenolic acid in stable lung transplant recipients, Ther Drug Monit, 2002, 24(2): 310-314
[60]	R. Ettenger, S. Bartosh, L. Choi, W. Zhu, W. Niederberger, J. Campestrini, M. C. Bastien, R. Schmouder, Pharmacokinetics of enteric-coated mycophenolate sodium in stable pediatric renal transplant recipients, Pediatr Transplant, 2005, 9(6): 780-787
[61]	Meng Fanhang, Wang Changxi, Chen Lizhong, R. E. N. Bin, L. I. Shuxia, F. E. I. Jiguang, Deng Suxiong, Q. I. U. Jiang, L. I. Jun, Chen Guodong, Pharmacokinetics of mycophenolic acid in senile kidney transplant recipients and the clinical implications, Chinese Journal of Nephrology, Dialysis & Transplantation, 2007, 16(5): 421-425,446
[62]	Claudia R. Felipe, Nagilla I. Oliveira, Pedro G. Hannun, Mayara Ivani de Paula, Helio Tedesco-Silva, Jose O. Medina-Pestana, Pharmacokinetics and Long-TermSafety and Tolerability of Everolimus in Renal Transplant Recipients Converted From Cyclosporine, Ther Drug Monit, 2016, 38(1): 64-72
[63]	G. Filler, J. Foster, R. Berard, I. Mai, N. Lepage, Age-dependency of mycophenolate mofetil dosing in combination with tacrolimus after pediatric renal transplantation, Transplant Proc, 2004, 36(5): 1327-1331
[64]	Denise H. Fleming, Binu S. Mathew, Samuel Prasanna, Vellaichamy M. Annapandian, George T. John, A Possible Simplification for the Estimation of Area Under the Curve (AUC<sub>0-12</sub>) of Enteric-Coated Mycophenolate Sodium in Renal Transplant Patients Receiving Tacrolimus, Ther Drug Monit, 2011, 33(2): 165-170
[65]	T. Fukuda, M. Dong, M. T. De Vries, S. Cox, J. Goebel, A. A. Vinks, Population pharmacokinetic-pharmacodynamic model of mycophenolic acid with inosine monophosphate dehydrogenase activity following administration of mycophenolate mofetil in pediatric renal transplant recipients, Clin Pharmacol Ther, 2012, 91: S127
[66]	T. Fukuda, J. Goebel, S. Cox, M. T. De Vries, D. Maseck, J. R. Sherbotie, E. N. Ellis, A. A. Vinks, UGT1A9, UGT2B7 and MRP2 genotypes are informative covatiates in MPA population PK modeling in pediatric kidney transplant recipients, Ther Drug Monit, 2011, 33(4): 508
[67]	Tsuyoshi Fukuda, Jens Goebel, Shareen Cox, Denise Maseck, Kejian Zhang, Joseph R. Sherbotie, Eileen N. Ellis, Laura P. James, Robert M. Ward, Alexander A. Vinks, <i>UGT1A9</i>, <i>UGT2B7</i>, and <i>MRP2</i> Genotypes Can Predict Mycophenolic Acid Pharmacokinetic Variability in Pediatric Kidney Transplant Recipients, Ther Drug Monit, 2012, 34(6): 671-679
[68]	Tsuyoshi Fukuda, Jens Goebel, Havard Thogersen, Denise Maseck, Shareen Cox, Barbara Logan, Joseph Sherbotie, Mouin Seikaly, Alexander A. Vinks, Inosine Monophosphate Dehydrogenase (IMPDH) Activity as a Pharmacodynamic Biomarker of Mycophenolic Acid Effects in Pediatric Kidney Transplant Recipients, J Clin Pharmacol, 2011, 51(3): 309-320
[69]	E. Gaies, M. Ben Sassi, H. El Jebari, N. Jebabli, R. Charfi, I. Chokri, I. Salouage, A. Klouz, S. Trabelsi, Limited sampling strategy for the estimation of mycophenolic acid area under the curve in Tunisian renal transplant patients, Nephrologie et Therapeutique, 2017, 13(6): 460-462
[70]	E. Gaies, H. El Jebari, N. Jebabli, I. Salouage, S. Trabelsi, R. Charfi, M. Lakhal, A. Klouz, Mycophenolic acid population pharmacokinetics in Tunisian renal transplant recipients, Fundam Clin Pharmacol, 2013, 27: 70-70
[71]	Rainer Ganschow, Jorg-Matthias Pollok, Martin Jankofsky, Guido Junge, The role of everolimus in liver transplantation, Clin Exp Gastroenterol, 2014, 7: 329-343
[72]	Luciana Ghio, Mariano Ferraresso, Graziella Zacchello, Luisa Murer, Fabrizio Ginevri, Mirco Belingheri, Licia Peruzzi, Franco Zanon, Francesco Perfumo, Luisa Berardinelli, Silvia Tirelli, Luca Dello Strologo, Iris Fontana, Umberto Valente, Massimo Cardillo, Alberto Edefonti, Longitudinal evaluation of mycophenolic acid pharmacokinetics in pediatric kidney transplant recipients. The role of post-t…
[73]	B. Golubović, M. Prostran, B. Miljković, K. Vučićević, D. Radivojević, I. Grabnar, Population pharmacokinetic approach of immunosuppressive therapy in kidney transplant patients, Curr Med Chem, 2016, 23(19): 1998-2011
[74]	R. Gonzalez, A. Quiroz-Moguel, P. Garcia, M. Medeiros, G. Castaneda, H. Derendorf, Population pharmacokinetic analysis of mycophenolate mofetil in pre-transplant and post-transplant pediatric patients, Clinical Pharmacology in Drug Development, 2016, 5: 12
[75]	Rodrigo Gonzalez-Ramirez, Jessica Gonzalez-Banuelos, Maria de la Salud Villa, Braulio Jimenez, Pilar Garcia-Roca, Leticia Cruz-Antonio, Gilberto Castaneda-Hernandez, Mara Medeiros, Bioavailability of a generic of the immunosuppressive agent mycophenolate mofetil in pediatric patients, Pediatr Transplant, 2014, 18(6): 568-574
[76]	B. A. Guillet, N. S. Simon, R. Purgus, C. Botta, S. Morange, Y. Berland, P. S. Pisano, Population pharmacokinetics analysis of mycophenolic acid in adult kidney transplant patients with chronic graft dysfunction, Ther Drug Monit, 2010, 32(4): 427-432
[77]	Ji Yeon Ham, Hee-Yeon Jung, Ji-Young Choi, Sun-Hee Park, Yong-Lim Kim, Hyung-Kee Kim, Seung Huh, Chan-Duck Kim, Dong Il Won, Kyung Eun Song, Jang-Hee Cho, Usefulness of mycophenolic acid monitoring with PETINIA for prediction of adverse events in kidney transplant recipients, Scand J Clin Lab Invest, 2016, 76(4): 296-303
[78]	Nayoung Han, Hwi-yeol Yun, In-Wha Kim, Yoon Jung Oh, Yon Su Kim, Jung Mi Oh, Population pharmacogenetic pharmacokinetic modeling for flip-flop phenomenon of enteric-coated mycophenolate sodium in kidney transplant recipients, Eur J Clin Pharmacol, 2014, 70(10): 1211-1219
[79]	Astrid Heida, Nynke G. L. Jager, Rob E. Aarnoutse, Brenda C. M. de Winter, Huib de Jong, Ron J. Keizer, Elisabeth A. M. Cornelissen, Rob ter Heine, Model-informed dose optimization of mycophenolic acid in pediatric kidney transplant patients, Eur J Clin Pharmacol, 2024, 80(11): 1761-1771
[80]	T. Hiramitsu, Y. Watarai, T. Yamamoto, Y. Matsuda, M. Takata, M. Tsujita, N. Goto, K. Nanmoku, K. Uchida, Do calcineurin inhibitors influence the serum concentrations of mizoribine?, Transplantation, 2012, 94: 975
[81]	H. Hohage, M. Zeh, M. Heck, U. W. Gerhardt, U. Welling, B. M. Suwelack, Differential effects of cyclosporine and tacrolimus on mycophenolate pharmacokinetics in patients with impaired kidney function, Transplant Proc, 2005, 37(4): 1748-1750
[82]	Hongfeng Huang, Xi Yao, Jianyong Wu, Wenhan Peng, Jianghua Chen, Evaluation of the area under the curve of enteric-coated mycophenolate sodium using a limited sampling strategy in Chinese kidney transplant recipients, Int J Clin Pharmacol Ther, 2017, 55(2): 138-146
[83]	Sabine Irtan, Said Azougagh, Caroline Monchaud, Michel Popon, Veronique Baudouin, Evelyne Jacqz-Aigrain, Comparison of high-performance liquid chromatography and enzyme-multiplied immunoassay technique to monitor mycophenolic acid in paediatric renal recipients, Pediatr Nephrol, 2008, 23(10): 1859-1865
[84]	Pamala A. Jacobson, Jiayin Huang, Nancy Rydholm, MyHang Tran, Todd DeFor, Jakub Tolar, Paul J. Orchard, Higher mycophenolate dose requirements in children undergoing hematopoietic cell transplant (HCT), Blood, 2007, 110(11): 884A-884A
[85]	N. Jebabli, E. Gaïes, R. Charfi, H. E. Jebari, M. B. Sassi, I. Salouage, R. Daghfous, S. Trabelsi, Comparative study of two techniques of mycophenolate mofetyl monitoring, Tunis Med, 2019, 97(8-9): 1010-1016
[86]	Y. Jia, B. Peng, L. Li, J. Wang, X. Wang, G. Qi, R. Rong, L. Wang, J. Qiu, M. Xu, T. Zhu, Estimation of mycophenolic acid area under the curve with limited-sampling strategy in Chinese renal transplant recipients receiving enteric-coated mycophenolate sodium, Ther Drug Monit, 2017, 39(1): 29-36
[87]	Zheng Jiao, Bing Shen, Ming Zhang, Jianming Tan, Xiaojin Shi, Population pharmacokinetics of mycophenolic acid in Chinese adult renal transplant recipients during the first month after transplantation, Acta Pharmacol Sin, 2006, 27: 203-203
[88]	Zheng Jiao, Jian-yong Zhong, Ming Zhang, Xiao-jin Shi, Yun-qiu Yu, Wei-yue Lu, Total and free mycophenolic acid and its 7-O-glucuronide metabolite in Chinese adult renal transplant patients: pharmacokinetics and application of limited sampling strategies, Eur J Clin Pharmacol, 2007, 63(1): 27-37
[89]	Rujuta Joshi. Optimization of Mycophenolate Mofetil Dosing in Transplant Patients; 2018.
[90]	Melanie S. Joy. Disposition of mycophenolic acid and its glucuronide metabolites in subjects with glomerulonephritis: Implications of genes and effects on kidney outcomes; 2010.
[91]	W. Julasareekul, O. Bejraputra, S. Eiam-Ong, T. Seublinvong, Pharmacokinetics of mycophenolic acid in kidney transplant recipients treated with a low dose (1 gram/day) of mycophenolate mofetil, J Med Assoc Thai, 2003, 86(8): 766-771
[92]	T. C. Jungraithmayr, C. Seger, W. Steimer, G. Cortina, M. Edelbauer, A. Griesmacher, L. B. Zimmerhackl, Comparison of HPLC-versus EMIT-assays for estimation of mycophenolic acid exposition in pediatric renal transplant patients with tacrolimus based immunosuppression, Pediatr Transplant, 2011, 15: 73-74
[93]	A. Karimani, H. Abedi, F. Nazemian, A. Poortaji, A. H. M. Pour, Estimation of abbreviated mycophenolic acid area under the concentration-time curve during stable post-transplant period by limited sampling strategy, Current Reviews in Clinical and Experimental Pharmacology, 2021, 16(3): 273-280
[94]	T. K. L. Kiang, M. H. H. Ensom, Population Pharmacokinetics of Mycophenolic Acid: An Update, Clin Pharmacokinet, 2018, 57(5): 547-558
[95]	T. K. L. Kiang, K. Ng, M. H. H. Ensom, Multiple regression analysis of factors predicting mycophenolic acid free fraction in 91 adult organ transplant recipients, Ther Drug Monit, 2013, 35(6): 867-871
[96]	T. K. L. Kiang, K. O. Y. Ng, M. H. H. Ensom, Multiple regression analysis of factors predicting mycophenolic acid free fraction in 91 adult organ transplant recipients, Pharmacotherapy, 2012, 32(10): e244
[97]	B. A. Kiberd, J. J. Puthenparumpil, A. Fraser, S. E. Tett, J. Lawen, Impact of mycophenolate mofetil loading on drug exposure in the early posttransplant period, Transplant Proc, 2005, 37(5): 2320-2323
[98]	Bryce A. Kiberd, Michelle Wrobel, Raymond Dandavino, Paul Keown, Sita Gourishankar, The Role of Proton Pump Inhibitors on Early Mycophenolic Acid Exposure in Kidney Transplantation: Evidence From the CLEAR Study, Ther Drug Monit, 2011, 33(1): 120-123
[99]	H. Kim, J. Long-Boyle, N. Rydholm, P. J. Orchard, J. Tolar, A. R. Smith, P. Jacobson, R. Brundage, Population pharmacokinetics of unbound mycophenolic acid in pediatric and young adult patients undergoing allogeneic hematopoietic cell transplantation, J Clin Pharmacol, 2012, 52(11): 1665-1675
[100]	J. H. Kim, N. Han, M. G. Kim, Y. W. Kim, H. Jang, H. Y. Yun, M. Y. Yu, I. W. Kim, Y. S. Kim, J. M. Oh, Model based development of tacrolimus dosing algorithm considering CYP3A5 genotypes and mycophenolate mofetil drug interaction in stable kidney transplant recipients, Sci Rep, 2019, 9(1): 11740
[101]	S. H. Kim, Y. J. Park, M. Y. Seo, S. Lee, J. H. Lee, S. Y. Cho, E. Kwon, H. Y. Jung, J. Y. Choi, S. H. Park, Y. L. Kim, C. D. Kim, J. H. Cho, Analytic validation of petinia assay for therapeutic drug monitoring of mycophenolic acid in kidney transplant recipients compared with liquid chromatography-mass spectrometry, Transpl Int, 2015, 28: 639
[102]	M. Labriffe, L. Micallef, J. B. Woillard, C. Monchaud, F. Saint-Marcoux, J. Debord, P. Marquet, Mycophenolate Mofetil Dose Adjustment in Pediatric Kidney Transplant Recipients, Ther Drug Monit, 2023, 45(5): 591-598
[103]	M. Lamba, B. Tafti, M. Melcher, G. Chan, S. Krishnaswami, S. Busque, Population pharmacokinetic analysis of mycophenolic acid coadministered with either tasocitinib (CP-690,550) or tacrolimus in adult renal allograft recipients, Ther Drug Monit, 2010, 32(6): 778-781
[104]	Pieter Langers, Rogier R. Press, Akin Inderson, Serge C. L. M. Cremers, Jan den Hartigh, Andrzej G. Baranski, Bart van Hoek, Limited Sampling Model for Advanced Mycophenolic Acid Therapeutic Drug Monitoring After Liver Transplantation, Ther Drug Monit, 2014, 36(2): 141-147
[105]	C. Le Guellec, H. Bourgoin, M. Büchler, Y. L. Le Meur, Y. Lebranchu, P. Marquet, G. Paintaud, Population pharmacokinetics and Bayesian estimation of mycophenolic acid concentrations in stable renal transplant patients, Clin Pharmacokinet, 2004, 43(4): 253-266
[106]	Y. P. A. Le Meur, J. C. Szelag, O. Toupance, G. Hoizey, P. Marquet, A. Rousseau, Population analysis and covariates influencing the pharmacokinetics of mycophenolic acid in renal transplant recipients, Ther Drug Monit, 2005, 27(2): 242-242
[107]	Paungpaga Lertdumrongluk, Poorichaya Somparn, Wonngarm Kittanamongkolchai, Opas Traitanon, Somratai Vadcharavivad, Yingyos Avihingsanon, Pharmacokinetics of mycophenolic acid in severe lupus nephritis, Kidney Int, 2010, 78(4): 389-395
[108]	J. Li, Y. Liu, J. Huang, Q. Fu, E. Chen, L. Liu, R. Zhang, M. Huang, C. Wang, Evaluation of mycophenolic acid exposure using a limited sampling strategy in renal transplant recipients, Am J Nephrol, 2013, 37(6): 534-540
[109]	Jia Li, Pingping Sun, Qian Fu, Jun Li, E. Chen, Lijun Ye, Bin Ren, Jie Chen, Min Liu, Jianxin Wan, Shuxia Li, Changxi Wang, Comparison of enzyme multiplied immunoassay technique and high performance liquid chromatography in drug monitoring of mycophenolic acid in renal transplant patients, Chinese Journal of Organ Transplantation, 2014, 35(9): 528-532
[110]	Z. Li, Y. Huang, H. Xu, Z. Li, Population pharmacokinetic and dose optimization of mycophenolic acid in children with anti-neutrophilic cytoplasmic antibody-associated nephritis, Eur J Clin Pharmacol, 2022, 78(5): 831-838
[111]	Z. Li, J. Wang, Y. Huang, Q. Shen, L. Sun, H. Xu, Z. Li, Identification of biomarkers that predict renal flare in childhood-onset lupus nephritis with mycophenolate acid, Int Immunopharmacol, 2023, 117:
[112]	Y. E. Lika, X. I. E. Zhi-hong, Wang Ruo-lun, Fang Jia-li, Tang Bo, Limited Sampling Strategy for Estimating the Area Under Concentration-Time Curve of Mycophenolic Acid, Chin Pharm J, 2009, 44(8): 611-614
[113]	Yanfeng Liu, Jun Li, Jiawen Huang, Qian Fu, Longshan Liu, E. Chen, Min Huang, Changxi Wang, Evaluation of mycophenolic acid exposure by limited sampling strategy in Chinese adult renal transplant recipients receiving mycophenolate mofeil and tacrolimus, Chinese Journal of Organ Transplantation, 2012, 33(2): 101-104
[114]	JanelRenee Long-Boyle. Improving hematopoietic cell transplantation therapeutics: Emphasis in pharmacokinetic-pharmacodynamic relationships and pharmacogenomics; 2009.
[115]	Zhong Longjin, Jiao Zheng, Liang Huiqi, Shen Jie, Zhong Jianyong, Zhang Ming, Zhong Mingkang, Investigation of the factors affecting the unbound fraction of mycophenolic acid in renal transplant recipients, Chinese Journal of Hospital Pharmacy, 2006, 26(6): 669-672
[116]	Reham A. Mardini, Esra O. Taybeh, Mervat M. Alsous, Ahmed F. Hawwa, Karl McKeever, Rob Horne, James C. McElnay, A multiple methods approach to determine adherence with prescribed mycophenolate in children with kidney transplant, Br J Clin Pharmacol, 2019, 85(7): 1434-1442
[117]	P. Marquet, B. C. M. De Winter, C. Monchaud, A. Prémaud, C. Pison, R. Kessler, M. Reynaud-Gaubert, C. Dromer, M. Stern, R. Guillemain, C. Knoop, M. Estenne, A. Rousseau, Population pharmacokinetic model and Bayesian estimator for mycophenolate mofetil (MMF) in lung transplantation, Am J Transplant, 2011, 11: 415
[118]	Binu S. Mathew, Denise H. Fleming, Vellaichamy M. Annapandian, Samuel Prasanna, Chennaveera G. Prasanna, Sujith J. Chandy, George T. John, A Reliable Limited Sampling Strategy for the Estimation of Mycophenolic Acid Area Under the Concentration Time Curve in Adult Renal Transplant Patients in the Stable Posttransplant Period, Ther Drug Monit, 2010, 32(2): 136-140
[119]	Masatomo Miura, Shigeru Satoh, Takenori Niioka, Hideaki Kagaya, Mitsuru Saito, Makoto Hayakari, Tomonori Habuchi, Toshio Suzuki, Early Phase Limited Sampling Strategy Characterizing Tacrolimus and Mycophenolic Acid Pharmacokinetics Adapted to the Maintenance Phase of Renal Transplant Patients, Ther Drug Monit, 2009, 31(4): 467-474
[120]	Tomoko Mizaki, Hironobu Nobata, Shogo Banno, Makoto Yamaguchi, Hiroshi Kinashi, Shiho Iwagaitsu, Takuji Ishimoto, Yukiko Kuru, Masafumi Ohnishi, Ken-ichi Sako, Yasuhiko Ito, Population pharmacokinetics and limited sampling strategy for therapeutic drug monitoring of mycophenolate mofetil in Japanese patients with lupus nephritis, Journal of Pharmaceutical Health Care and Sciences, 2023, 9(1):
[121]	A. H. Mohammadpour, F. Nazemian, B. Abtahi, M. Naghibi, K. Gholami, S. Rezaee, M. R. A. Nazari, O. Rajabi, Estimation of Abbreviated Mycophenolic Acid Area Under the Concentration-Time Curve During Early Posttransplant Period by Limited Sampling Strategy, Transplant Proc, 2008, 40(10): 3668-3672
[122]	A. H. Mohammadpour, M. Vahabzadeh, H. Abedi, Effect of time after transplantation on mycophenolic acid pharmacokinetic in kidney transplant patients in Iran, Transplantation, 2012, 94: 837
[123]	C. Monchaud, B. De Winter, A. Prémaud, C. Pison, R. Kessler, M. Reynaud-Gaubert, C. Dromer, M. Stern, R. Guillemain, C. Knoop, M. Estenne, P. Marquet, A. Rousseau, Bayesian estimation of mycophenolate mofetil (MMF) in lung transplantation using a population pharmacokinetic model developed in renal and lung transplant recipients, Fundam Clin Pharmacol, 2011, 25: 46
[124]	C. Müller, P. Omrani, S. Gastine, A. Hackl, M. H. J. Wiesen, R. Ehren, M. Hellmich, L. T. Weber, Real-life pharmacokinetic data of mycophenolic acid and model based calculation of area-under-the-curve in a pediatric population with different renal diseases, Nieren- und Hochdruckkrankheiten, 2023, 52(4): 159-160
[125]	F. T. Musuamba, M. Mourad, V. Haufroid, M. Demeyer, A. Capron, I. K. Delattre, F. Delaruelle, P. Wallemacq, R. K. Verbeeck, A simultaneous D-optimal designed study for population pharmacokinetic analyses of mycophenolic acid and tacrolimus early after renal transplantation, J Clin Pharmacol, 2012, 52(12): 1833-1843
[126]	Flora T. Musuamba, Annick Rousseau, Jean-Louis Bosmans, Jean-Jacques Senessael, Jean Cumps, Pierre Marquet, Pierre Wallemacq, Roger K. Verbeeck, Limited Sampling Models and Bayesian Estimation for Mycophenolic Acid Area under the Curve Prediction in Stable Renal Transplant Patients Co-Medicated with Ciclosporin or Sirolimus, Clin Pharmacokinet, 2009, 48(11): 745-758
[127]	G. Namagondlu, B. Chauhan, D. Chitralli, J. Mani, S. Shanmugam, R. Thamaraikannan, A. David, M. Raju, A. Huilgol, SAT-364 Retrospective study comparing antibody depleting agents vs IL2R blockers as an induction agent in low risk kidney transplantation - A single centre experience, Kidney International Reports, 2020, 5(3): S153
[128]	G. Namagondlu, S. sundar, B. Chauhan, A. Dhal, R. Thamarai Kannan, A. David, M. Raju, S. Shanmugasundaram, A. Huilgol, MON-186 Retrospective study of ATLG/ Anti-T-lymphocyte Immune Globulin (Grafalon) vs Basiliximab (Simulect) as an induction agent for Kidney transplantation – A single centre experience, Kidney International Reports, 2019, 4(7): S378-S379
[129]	Irmgard Neumann, Heinz Fuhrmann, Marina Kanzler, I. Fei Fang, Adelheid Jaeger, Helmut Graf, Peter Bayer, Josef Kovarik, Pharmacokinetics of enteric-coated mycophenolate sodium: comparative study in patients with autoimmune disease and renal allograft, Expert Opin Pharmacother, 2008, 9(6): 879-886
[130]	Tatsuya Nishimura, Osamu Uemura, Satoshi Hibino, Kazuki Tanaka, Ryoichi Kitagata, Sotaro Yuzawa, Toshiki Kasagi, Naoya Fujita, Serum albumin level is associated with mycophenolic acid concentration in children with idiopathic nephrotic syndrome, Eur J Pediatr, 2022, 181(3): 1159-1165
[131]	M. Okour, P. Jacobson, R. Brundage, Simultaneous population pharmacokinetic analysis of unbound mycophenolic acid (MPA), total MPA, and its mpag and ACYL-mpag metabolites, J Pharmacokinet Pharmacodyn, 2014, 41: S56
[132]	O. O. Okusanya, K. Dole, J. Zack, A. Forrest, A. Gundroo, N. Leca, R. C. Venuto, K. M. Tornatore, Population pharmacokinetic (PK) model of mycophenolic acid (MPA) and its metabolite - Mycophenolic acid glucoronide (MPAG) in long term transplant renal patients using Montecarlo parametric expectation maximization (MC-PEM), Clin Pharmacol Ther, 2007, 81: S72-S72
[133]	D. Palanca Arias, A. Jordá Lope, F. Saiz Ibáñez, D. González-Lamuño Leguina, Mycophenolate mofetil in four patients with nephrotic syndrome and focal segmental glomerulosclerosis, Acta Pediatr Esp, 2011, 69(9): 416-420
[134]	Jeong M. Park, Kathleen D. Lake, Diane M. Cibrik, Impact of changing from cyclosporine to tacrolimus on pharmacokinetics of mycophenolic acid in renal transplant recipients with diabetes, Ther Drug Monit, 2008, 30(5): 591-596
[135]	I. Pavlović, A. Spasić, N. Stefanović, D. Pavlović, I. Damnjanović, B. Mitić, R. Veličković-Radovanović, Y. Rong, Population pharmacokinetics of mycophenolic acid in paediatric patients, Xenobiotica, 2021, 87(4): 1730-1757
[136]	T. Pawinski, M. Hale, M. Korecka, W. E. Fitzsimmons, L. M. Shaw, Limited sampling strategy for the estimation of mycophenolic acid area under the curve in adult renal transplant patients treated with concomitant tacrolimus, Clin Chem, 2002, 48(9): 1497-1504
[137]	Tomasz Pawinski, Paulina Luszczynska, Magdalena Durlik, Jadwiga Majchrzak, Teresa Baczkowska, Maria Chrzanowska, Joanna Sobiak, Maciej Glyda, Magdalena Kuriata-Kordek, Dorota Kaminska, Magdalena Krajewska, Marian Klinger, Development and Validation of Limited Sampling Strategies for the Estimation of Mycophenolic Acid Area Under the Curve in Adult Kidney and Liver Transplant Recipients Receiving …
[138]	T. Pawinski, I. Szlaska, M. Durlik, A. Urbanowicz, J. Majchrzak, Pharmacokinetics monitoring of mycophenolic acid during EC-MPS and Advagraf concomitant treatment-preliminary report, Ther Drug Monit, 2011, 33(4): 529
[139]	S. Payen, D. Zhang, A. Maisin, M. Popon, A. Bensman, F. Bouissou, C. Loirat, R. Gomeni, E. Bressolle, E. Jacqz-Aigrain, Population pharmacokinetics of mycophenolic acid in kidney transplant pediatric and adolescent patients, Ther Drug Monit, 2005, 27(3): 378-388
[140]	J. Pazik, Z. Lewandowski, E. Nowacka Cieciura, M. Oldak, M. Podgorska, A. Sadowska, D. Deborska Materkowska, M. Durlik, Malnutrition Risk in Kidney Recipients Treated With Mycophenolate Mofetil Is Associated With <i>IMPDH1</i> rs2278294 Polymorphism, Transplant Proc, 2018, 50(6): 1794-1797
[141]	Zhou Peijun, X. U. Da, Wang Xianghui, Y. U. Zicheng, Zhao Juping, Therapeutic Drug Monitoring of Mycophenolic Acid in Chinese Renal Allograft Recipients, Journal of Shanghai Jiaotong University Medical Science, 2006, 26(6): 680-684
[142]	W. Peng, C. Tian, Z. Chen, W. Xue, G. Wang, Q. Ye, X. Zhang, M. Gu, M. Zhao, C. Wang, C. Huang, J. Yan, W. Zhang, C. Ding, Y. Fu, S. Ye, X. Hu, R. Tan, M. Li, R. Deng, Y. Ke, W. Wu, M. Fan, J. Chen, Development of optimal simplified equation for estimation of mycophenolic acid exposure following enteric-coated mycophenolate sodium administration in chinese renal transplant recipients, Am J Transp…
[143]	Manop Pithukpakorn, Tiwat Tiwawanwong, Yupaporn Lalerd, Anunchai Assawamakin, Nalinee Premasathian, Adis Tasanarong, Wanna Thongnoppakhun, Attapong Vongwiwatana, Mycophenolic acid AUC in Thai kidney transplant recipients receiving low dose mycophenolate and its association with UGT2B7 polymorphisms, Pharmgenomics Pers Med, 2014, 7: 379-385
[144]	E. Poulin, E. D. Greanya, N. Partovi, R. J. Shapiro, M. Al-Khatib, M. H. Ensom, Development and validation of limited sampling strategies for tacrolimus and mycophenolate in steroid-free renal transplant regimens, Ther Drug Monit, 2011, 33(1): 50-55
[145]	E. Poulin, E. D. Greanya, N. Partovi, R. J. Shapiro, M. Al-khatib, M. H. H. Ensom, Development and validation of limited sampling strategies for tacrolimus and mycophenolate in steroid-free renal transplant regimens, Pharmacotherapy, 2010, 30(10): 423e
[146]	E. Poulin, E. D. Greanya, N. Partovi, R. J. Shapiro, M. Al-Khatib, M. H. H. Ensom, Development and validation of limited sampling strategies for tacrolimus and mycophenolate in steroid-free renal transplant regimens, Ther Drug Monit, 2011, 33(1): 50-55
[147]	Vahid Pourfarziani, Saeed Taheri, Mycophenolate sodium increases cyclosporine blood levels in renal transplant recipients, Saudi journal of kidney diseases and transplantation : an official publication of the Saudi Center for Organ Transplantation, Saudi Arabia, 2009, 20(6): 991-994
[148]	A. Prémaud, L. T. Weber, B. Tönshoff, V. W. Armstrong, M. Oellerich, S. Urien, P. Marquet, A. Rousseau, Population pharmacokinetics of mycophenolic acid in pediatric renal transplant patients using parametric and nonparametric approaches, Pharmacol Res, 2011, 63(3): 216-224
[149]	K. Qiu, H. Yin, H. Wang, X. D. Zhang, Pharmacokinetics of enteric-coated mycophenolate sodium and determination of AUC by LSS in Chinese renal transplantation recipients, Ther Drug Monit, 2011, 33(4): 538-539
[150]	L. Quintairos, H. Colom, O. Millan, V. Fortuna, C. Espinosa, L. Guirado, K. Budde, C. Sommerer, A. Lizana, Y. Lopez-Pua, M. Brunet, Early prognostic performance of miR155-5p monitoring for the risk of rejection: Logistic regression with a population pharmacokinetic approach in adult kidney transplant patients, PLoS One, 2021, 16(1 January):
[151]	Azrin N. Abd Rahman, Susan E. Tett, Halim A. Abdul Gafor, Brett C. McWhinney, Christine E. Staatz, Development of Improved Dosing Regimens for Mycophenolate Mofetil Based on Population Pharmacokinetic Analyses in Adults with Lupus Nephritis, Eur J Drug Metab Pharmacokinet, 2017, 42(6): 993-1004
[152]	J. E. Reséndiz-Galván, M. Romano-Aguilar, S. E. Medellín-Garibay, R. D. C. Milán-Segovia, P. D. C. Niño-Moreno, H. Jung-Cook, J. A. Chevaile-Ramos, S. Romano-Moreno, Population pharmacokinetics of mycophenolic acid in adult kidney transplant patients under prednisone and tacrolimus regimen, Eur J Pharm Sci, 2020, 150:
[153]	Matylda Resztak, Joanna Sobiak, Andrzej Czyrski, Recent Advances in Therapeutic Drug Monitoring of Voriconazole, Mycophenolic Acid, and Vancomycin: A Literature Review of Pediatric Studies, Pharmaceutics, 2021, 13(12):
[154]	J. Revollo, T. Mizuno, T. Fukuda, S. Tremblay, A. Govil, A. Shields, A. Vinks, E. Woodle, R. Alloway, Leukopenia with mycophenolate in calcineurin inhibitor-free, corticosteroid-free renal transplant recipients, Transplantation, 2014, 98: 549
[155]	K. Rexiti, X. Jiang, Y. Kong, X. Chen, H. Liu, H. Peng, X. Wei, Population pharmacokinetics of mycophenolic acid and dose optimisation in adult Chinese kidney transplant recipients, Xenobiotica, 2023, 53(10-11): 603-612
[156]	F. Riglet, J. Bertrand, A. Barrail-Tran, C. Verstuyft, H. Michelon, H. Benech, A. Durrbach, V. Furlan, C. Barau, Population Pharmacokinetic Model of Plasma and Cellular Mycophenolic Acid in Kidney Transplant Patients from the CIMTRE Study, Drugs in R and D, 2020, 20(4): 331-342
[157]	Christin C. Rogers, Rita R. Alloway, J. Wesley Alexander, Michael Cardi, Jennifer Trofe, Alexander A. Vinks, Pharmacokinetics of mycophenolic acid, tacrolimus and sirolimus after gastric bypass surgery in end-stage renal disease and transplant patients: a pilot study, Clin Transplant, 2008, 22(3): 281-291
[158]	Paschoalina Romano, Fabiana Agena, Persio de Almeida Rezende Ebner, Nairo Massakazu Sumita, Ana Heloisa Kamada Triboni, Fernanda Ramos, Marcio dos Santos Garcia, Nilo Jose Coelho Duarte, Francine Brambate Carvalhinho Lemos, Nelson Zocoler Galante, Elias David-Neto, Longitudinal Pharmacokinetics of Mycophenolic Acid in Elderly Renal Transplant Recipients Compared to a Younger Control Group: Data f…
[159]	Y. Rong, H. Jun, T. K. L. Kiang, Population pharmacokinetics of mycophenolic acid in paediatric patients, Br J Clin Pharmacol, 2021, 87(4): 1730-1757
[160]	Y. Rong, T. K. Kiang, Inhibitory effects of P-cresol toward mycophenolic acid glucuronidation in pooled human liver microsomes: Mechanisms of interaction and in vitro-in vivo prediction, Clinical Pharmacology in Drug Development, 2019, 8(SUPPL 1): 26-27
[161]	Yan Rong, Tony K. L. Kiang, A NON-LINEAR MIXED-EFFECTS MODEL TO DESCRIBE THE POPULATION PHARMACOKINETICS OF MYCOPHENOLIC ACID AND THE EFFECTS OF CO-VARIATES IN ADULT, DE-NOVO KIDNEY TRANSPLANT PATIENTS ON STEROID-FREE ANTI-REJECTION REGIMENS, Drug Metab Pharmacokinet, 2019, 34(1): S65-S65
[162]	Y. Rong, T. K. L. Kiang, Characterizations of human udp-glucuronosyltransferase enzymes in the conjugation of p-cresol, Toxicol Sci, 2020, 176(2): 285-296
[163]	Y. Rong, P. Mayo, M. H. H. Ensom, T. K. L. Kiang, Effects of glucuronide metabolites on mycophenolic acid clearance in corticosteroid-free adult kidney transplant recipients: A population pharmacokinetic analysis, JACCP Journal of the American College of Clinical Pharmacy, 2019, 2(5): 591
[164]	Y. Rong, P. Mayo, M. H. H. Ensom, T. K. L. Kiang, Population Pharmacokinetic Analysis of Immediate-Release Oral Tacrolimus Co-administered with Mycophenolate Mofetil in Corticosteroid-Free Adult Kidney Transplant Recipients, Eur J Drug Metab Pharmacokinet, 2019, 44(3): 409-422
[165]	Yan Rong, Patrick Mayo, Mary H. H. Ensom, Tony K. L. Kiang, Population Pharmacokinetics of Mycophenolic Acid Co-Administered with Tacrolimus in Corticosteroid-Free Adult Kidney Transplant Patients, Clin Pharmacokinet, 2019, 58(11): 1483-1495
[166]	Y. Rong, J. Wichart, L. Hamiwka, T. K. L. Kiang, Significant Effects of Renal Function on Mycophenolic Acid Total Clearance in Pediatric Kidney Transplant Recipients with Population Pharmacokinetic Modeling, Clin Pharmacokinet, 2023, 62(9): 1289-1303
[167]	A. Rother, P. Glander, E. Vitt, D. Czock, N. von Ahsen, V. W. Armstrong, M. Oellerich, K. Budde, R. Feneberg, B. Toenshoff, L. T. Weber, Inosine monophosphate dehydrogenase activity in paediatrics: age-related regulation and response to mycophenolic acid, Eur J Clin Pharmacol, 2012, 68(6): 913-922
[168]	W. Sam, F. Akhlaghi, S. Rosenbaum, Population pharmacokinetics of mycophenolic acid and its metabolites in renal transplant patients, Clin Pharmacol Ther, 2006, 79(2): P47-P47
[169]	W. J. Sam, F. Akhlaghi, S. E. Rosenbaum, Population pharmacokinetics of mycophenolic acid and its 2 glucuronidated metabolites in kidney transplant recipients, J Clin Pharmacol, 2009, 49(2): 185-195
[170]	W. J. Sam, M. S. Joy, Population pharmacokinetics of mycophenolic acid and metabolites in patients with glomerulonephritis, Ther Drug Monit, 2010, 32(5): 594-605
[171]	KinjalJayesh Sanghavi. Personalizing Therapy in Transplantation: Focus on Pharmacokinetics, Pharmacodynamics and Pharmacogenomics of Drugs Used in Hematopoeitic Stem Cell and Kidney Transplant; 2016.
[172]	Daniel Scotcher. Physiological Scaling Factors and Mechanistic Models for Prediction of Renal Clearance from In Vitro Data; 2016.
[173]	C. Seger, T. C. Jungraithmayr, W. Steimer, L. B. Zimmerhackl, A. Griesmacher, Mycophenolic acid AUC estimation: Comparison of HPLC and EMIT assay data in pediatric renal transplant patients with tacrolimus comedication, Ther Drug Monit, 2011, 33(4): 539
[174]	C. Sheng, Q. Zhao, W. Niu, X. Qiu, M. Zhang, Z. Jiao, Effect of Protein Binding on Exposure of Unbound and Total Mycophenolic Acid: A Population Pharmacokinetic Analysis in Chinese Adult Kidney Transplant Recipients, Front Pharmacol, 2020, 11:
[175]	B. Shum, S. B. Duffull, P. J. Taylor, S. E. Tett, Population pharmacokinetic analysis of mycophenolic acid in renal transplant recipients following oral administration of mycophenolate mofetil, Br J Clin Pharmacol, 2003, 56(2): 188-197
[176]	A. K. Sint, K. O. Kyaing, K. P. Pyar, W. K. Shwe, Z. S. Lin, Z. N. Htet Aung, WCN24-671 ASSOCIATION BETWEEN BLOOD MYCOPHENOLIC ACID LEVEL AND GRAFT FUNCTION IN RENAL TRANSPLANT RECIPIENTS IN EARLY POST-TRANSPLANT PERIOD, Kidney International Reports, 2024, 9(4): S446
[177]	J. Sobiak, M. Glyda, M. Malec, M. Chrzanowska, Pharmacokinetics of Mycophenolate Mofetil Metabolites in Older Patients on the Seventh Day After Renal Transplantation, Transplant Proc, 2021, 53(7): 2212-2215
[178]	Joanna Sobiak, Matylda Resztak, A Systematic Review of Multiple Linear Regression-Based Limited Sampling Strategies for Mycophenolic Acid Area Under the Concentration-Time Curve Estimation, Eur J Drug Metab Pharmacokinet, 2021, 46(6): 721-742
[179]	Joanna Sobiak, Matylda Resztak, Maria Chrzanowska, Jacek Zachwieja, Danuta Ostalska-Nowicka, The Evaluation of Multiple Linear Regression-Based Limited Sampling Strategies for Mycophenolic Acid in Children with Nephrotic Syndrome, Molecules, 2021, 26(12):
[180]	C. Sommerer, C. Legendre, F. Citterio, Y. Watarai, R. Oberbauer, N. Basic-Jukic, J. Han, A. Gawai, P. Bernhardt, S. Chadban, Cardiovascular Outcomes in De Novo Kidney Transplant Recipients Receiving Everolimus and Reduced Calcineurin Inhibitor or Standard Triple Therapy: 24-month Post Hoc Analysis From TRANSFORM Study, Transplantation, 2023, 107(7): 1593-1604
[181]	C. Staatz, E. Brooks, N. Isbel, B. McWhinney, S. Tett, Evaluation of multiple linear regression limited sampling strategies for enteric-coated mycophenolate sodium in adult kidney transplant recipients, Am J Transplant, 2018, 18: 802
[182]	C. E. Staatz, S. B. Duffull, B. Kiberd, A. D. Fraser, S. E. Tett, Population pharmacokinetics of mycophenolic acid during the first week after renal transplantation, Eur J Clin Pharmacol, 2005, 61(7): 507-516
[183]	C. E. Staatz, S. E. Tett, Clinical pharmacokinetics and pharmacodynamics of mycophenolate in solid organ transplant recipients, Clin Pharmacokinet, 2007, 46(1): 13-58
[184]	Christine E. Staatz, Susan E. Tett, Maximum <i>A Posteriori</i> Bayesian Estimation of Mycophenolic Acid Area Under the Concentration-Time Curve: Is This Clinically Useful for Dosage Prediction Yet?, Clin Pharmacokinet, 2011, 50(12): 759-772
[185]	C. E. Staatz, S. E. Tett, Maximum a posteriori bayesian estimation of mycophenolic acid area under the concentration-time curve: Is this clinically useful for dosage prediction yet?, Clin Pharmacokinet, 2011, 50(12): 759-772
[186]	Christine E. Staatz, Susan E. Tett, Pharmacology and toxicology of mycophenolate in organ transplant recipients: an update, Arch Toxicol, 2014, 88(7): 1351-1389
[187]	A. Takaori-Kondo, K. Matsubara, E. Gaies, M. Ben Sassi, H. El Jebari, N. Jebabli, R. Charfi, I. Chokri, I. Salouage, A. Klouz, S. Trabelsi, Limited sampling strategy for the estimation of mycophenolic acid area under the curve in Tunisian renal transplant patients, Bone Marrow Transplant, 2017, 13(6): 460-462
[188]	Esra' Omar Taybeh, Medicines use in children: adherence and beyond, 2016:
[189]	D. Teshima, T. Maiguma, H. Kaji, K. Otsubo, N. Kitagawa, Y. Okabe, A. Sugitani, M. Tanaka, R. Oishi, Estimation of the area under the curve for mycophenolic acid in adult renal transplant patients with concomitant tacrolimus using a limited sampling strategy, J Clin Pharm Ther, 2008, 33(2): 159-163
[190]	Susan E. Tett, Franck Saint-Marcoux, Christine E. Staatz, Merce Brunet, Alexander A. Vinks, Masatomo Miura, Pierre Marquet, Dirk R. Kuypers, Teun van Gelder, Dario Cattaneo, Mycophenolate, clinical pharmacokinetics, formulations, and methods for assessing drug exposure, Transplant Rev, 2011, 25(2): 47-57
[191]	A. Thao, R. Luguya, J. Li, Y. Chen, N. Urdabayev, A. Kong, N. Impellitteri, J. Do, C. Toy, L. Ye, Development of QMS tacrolimus assay for the automated clinical chemistry analyzer, Clin Chem, 2012, 58(10): A190
[192]	Lillian S. L. Ting, Nilufar Partovi, Robert D. Levy, K. Wayne Riggs, Mary H. H. Ensom, Pharmacokinetics of mycophenolic acid and its phenolic-glucuronide and acyl glucuronide metabolites in stable thoracic transplant recipients, Ther Drug Monit, 2008, 30(3): 282-291
[193]	Burkhard Toenshoff, Elias David-Neto, Robert Ettenger, Guido Filler, Teun van Gelder, Jens Goebel, Dirk R. J. Kuypers, Eileen Tsai, Alexander A. Vinks, Lutz T. Weber, Lothar Bernd Zimmerhackl, Pediatric aspects of therapeutic drug monitoring of mycophenolic acid in renal transplantation, Transplant Rev, 2011, 25(2): 78-89
[194]	Kathleen M. M. Tornatore, Kristopher Attwood, Rocco C. C. Venuto, Brian Murray, Age associations with tacrolimus and mycophenolic acid pharmacokinetics in stable Black and White kidney transplant recipients: Implications for health inequities, Cts-Clinical and Translational Science, 2023, 16(5): 861-871
[195]	Musuamba F. Tshinanu, M. Mourad, A. Capron, I. K. Delattre, R. K. Verbeeck, P. Wallemacq, An optimal designed study for population pharmacokinetic modeling and bayesian estimation of mycophenolic acid and tacrolimus early after renal transplantation, Ther Drug Monit, 2011, 33(4): 536-536
[196]	R. van Hest, R. Mathot, A. Vulto, W. Weimar, T. van Gelder, Predicting the usefulness of therapeutic drug monitoring of mycophenolic acid - A computer simulation, Ther Drug Monit, 2005, 27(2): 163-167
[197]	Reinier M. van Hest, Jeanette K. Doorduijn, Brenda C. M. de Winter, Jan J. Cornelissen, Arnold G. Vulto, Michael Oellerieh, Bob Loewenberg, Ron A. A. Mathot, Victor William Armstrong, Teun van Gelder, Pharmacokinetics of mycophenolate mofetil in hematopoietic stem cell transplant recipients, Ther Drug Monit, 2007, 29(3): 353-360
[198]	R. M. Van Hest, R. A. A. Mathot, M. D. Pescovitz, R. Gordon, R. D. Mamelok, T. Van Gelder, Explaining variability in mycophenolic acid exposure to optimize mycophenolate mofetil dosing: A population pharmacokinetic meta-analysis of mycophenolic acid in renal transplant recipients, J Am Soc Nephrol, 2006, 17(3): 871-880
[199]	R. M. Van Hest, R. A. A. Mathot, M. D. Pescovitz, R. Gordon, R. D. Mamelok, T. Van Gelder, A. G. Vulto, Explaining variability in mycophenolic acid exposure to optimize mycophenolate mofetil dosing: A population pharmacokinetic meta-analysis of mycophenolic acid in renal transplant recipients, Pharm Weekbl, 2008, 143(47): 208-211
[200]	R. M. Van Hest, T. Van Gelder, R. Bouw, T. Goggin, R. Gordon, R. D. Mamelok, R. A. Mathot, Time-dependent clearance of mycophenolic acid in renal transplant recipients, Br J Clin Pharmacol, 2007, 63(6): 741-752
[201]	R. M. Van Hest, T. Van Gelder, A. G. Vulto, R. A. A. Mathot, Population pharmacokinetics of mycophenolic acid in renal transplant recipients, Clin Pharmacokinet, 2005, 44(10): 1083-1096
[202]	R. M. van Hest, T. van Gelder, A. G. Vulto, R. A. A. Mathôt, Population pharmacokinetics of mycophenolic acid and its determinants in renal transplant recipients, Br J Clin Pharmacol, 2004, 58(1): 106-107
[203]	R. M. Van Hest, T. Van Gelder, A. G. Vulto, L. M. Shaw, R. A. A. Mathot, Pharmacokinetic modelling of the plasma protein binding of mycophenolic acid in renal transplant recipients, Clin Pharmacokinet, 2009, 48(7): 463-476
[204]	R. M. Veličković-Radovanović, S. M. Janković, J. R. Milovanović, A. K. Catić-Đorđević, A. A. Spasić, N. Z. Stefanović, PLj Džodić, A. A. Šmelcerović, T. P. Cvetković, Variability of mycophenolic acid elimination in the renal transplant recipients – population pharmacokinetic approach, Ren Fail, 2015, 37(4): 652-658
[205]	J. M. Vergara Chozas, A. Saez-Benito Godino, N. Zopeque Garcia, S. Garcia Pinteno, I. Joumady, C. Carrasco Garcia, F. Vara Gil, Analytical Validation of a Homogeneous Immunoassay for Determination of Mycophenolic Acid in Human Plasma, Transplant Proc, 2012, 44(9): 2669-2672
[206]	C. X. Wang, F. H. Meng, L. Z. Chen, B. Ren, S. X. Li, J. G. Fei, J. Qiu, S. X. Deng, J. Li, S. Y. Chen, Population pharmacokinetics of mycophenolic acid in senile Chinese kidney transplant recipients, Transplant Proc, 2007, 39(5): 1392-1395
[207]	G. Wang, Population Pharmacokinetics of Enteric-Coated Mycophenolate Sodium in Children after Renal Transplantation and Initial Dosage Recommendation Based on Body Surface Area, J Pharm Health Care Sci, 2022, 2022: 1881176
[208]	G. Wang, Q. Ye, Y. Huang, H. Xu, Z. Li, Population Pharmacokinetics of Enteric-Coated Mycophenolate Sodium in Children after Renal Transplantation and Initial Dosage Recommendation Based on Body Surface Area, Comput Math Methods Med, 2022, 2022:
[209]	P. Wang, H. Xie, Q. Zhang, X. Tian, Y. Feng, Z. Qin, J. Yang, W. Shang, G. Feng, X. Zhang, Population Pharmacokinetics of Mycophenolic Acid in Renal Transplant Patients: A Comparison of the Early and Stable Posttransplant Stages, Front Pharmacol, 2022, 13:
[210]	Zuoyi Wang, J. J. He, X. Y. Liu, Bingyi Lin, Lin Zhang, Lei Geng, Shusen Zheng, The evaluation of enteric-coated mycophenolate sodium in cardiac deceased donor liver transplant patients in China (Publication with Expression of Concern. See vol. 43, pg. 504, 2021), Immunopharmacol Immunotoxicol, 2015, 37(6): 508-512
[211]	L. T. Weber, T. Lamersdorf, M. Shipkova, P. D. Niedmann, M. Wiesel, L. B. Zimmerhackl, A. Staskewitz, E. Schütz, O. Mehls, M. Oellerich, V. W. Armstrong, B. Tönshoff, Therapy German Study Grp Mycophenolate Mofetil, Area under the plasma concentration-time curve for total, but not for free, mycophenolic acid increases in the stable phase after renal transplantation:: A longitudinal study in pediat…
[212]	L. T. Weber, M. Shipkova, V. W. Armstrong, N. Wagner, E. Schütz, O. Mehls, L. B. Zimmerhackl, M. Oellerich, B. Tönshoff, The pharmacokinetic-pharmacodynamic relationship for total and free mycophenolic acid in pediatric renal transplant recipients:: A report of the German Study Group on Mycophenolate Mofetil Therapy, J Am Soc Nephrol, 2002, 13(3):
[213]	D. J. Xu, L. Quintairos, Early prognostic performance of miR155-5p monitoring for the risk of rejection: Logistic regression with a population pharmacokinetic approach in adult kidney transplant patients, J Clin Pharm Ther, 2021, 16(1): e0245880
[214]	Jieke Yan, Yuzhen Wang, Shuangde Liu, Xufeng Zhang, Xiaoli Liu, Dongsheng Xu, Rongmei Zhang, Chuan Tian, Hongwei Wang, Limited sampling strategies predicting mycophenolic acid area-under-the-curve in Chinese renal transplant recipients receiving enteric-coated mycophenolate sodium and tacrolimus, Chinese Journal of Organ Transplantation, 2014, 35(8): 473-478
[215]	Chun-lan Yang, Chang-cheng Sheng, Gui-yi Liao, Yong Su, Li-juan Feng, Quan Xia, Zheng Jiao, Du-juan Xu, Genetic polymorphisms in metabolic enzymes and transporters have no impact on mycophenolic acid pharmacokinetics in adult kidney transplant patients co-treated with tacrolimus: A population analysis, J Clin Pharm Ther, 2021, 46(6): 1564-1575
[216]	Xi Yao, Hongfeng Huang, Chunchun Wei, Ying Chen, Wenhan Peng, Wenqing Xie, Jianghua Chen, Limited Sampling Strategy for Mycophenolic Acid in Chinese Kidney Transplant Recipients Receiving Enteric-Coated Mycophenolate Sodium and Tacrolimus During the Early Posttransplantation Phase, Ther Drug Monit, 2015, 37(4): 516-523
[217]	Wai-Ping Yau, Anantharaman Vathsala, Huei-Xin Lou, Eli Chan, Is a standard fixed dose of mycophenolate mofetil ideal for all patients?, Nephrology Dialysis Transplantation, 2007, 22(12): 3638-3645
[218]	H. Yin, K. Qiu, X. P. Hu, X. B. Li, W. Wang, L. H. Liu, X. D. Zhang, Lower dosing of enteric-coated mycophenolate sodium (myfortic) can achieve target mycophenolic acid exposure rapidly in most chinese renal transplant patients: A pilot study, Int J Clin Pract, 2014, 68: 31-37
[219]	K. Yoshimura, I. Yano, T. Yamamoto, M. Kawanishi, Y. Isomoto, A. Yonezawa, T. Kondo, A. Takaori-Kondo, K. Matsubara, Population pharmacokinetics and pharmacodynamics of mycophenolic acid using the prospective data in patients undergoing hematopoietic stem cell transplantation, Bone Marrow Transplant, 2018, 53(1): 44-51
[220]	R. Youdarene, J. B. Woillard, A. Premaud, A. Rousseau, J. Debord, M. Neely, G. Sinnasse-Raymond, P. Marquet, F. Saint-Marcoux, Population pharmacokinetics and bayesian estimation of mycophenolic acid exposure in heart transplant recipients: Comparison of two approaches, J Heart Lung Transplant, 2013, 32(4): S111
[221]	Zi-cheng Yu, Pei-jun Zhou, Xiang-hui Wang, Bressolle Francoise, Da Xu, Wei-xia Zhang, Bing Chen, Population pharmacokinetics and Bayesian estimation of mycophenolic acid concentrations in Chinese adult renal transplant recipients, Acta Pharmacol Sin, 2017, 38(11): 1566-1579
[222]	M. Zachariah, J. Brar, F. Chaudhry, P. Arora, N. Singh, M. Panesar, N. D. Nader, R. Venuto, Long-term outcomes of calcineurin inhibitor (CNI) minimization and steroid-free maintenance in kidney transplant recipients with alemtuzumab (Campath1-H) induction and monitored by surveillance biopsies, Am J Transplant, 2010, 10: 511
[223]	L. Zeng, E. Y. L. Blair, C. E. Nath, P. J. Shaw, J. W. Earl, K. Stephen, K. Montgomery, J. C. Coakley, E. Hodson, M. Stormon, A. J. McLachlan, Population pharmacokinetics of mycophenolic acid in children and young people undergoing blood or marrow and solid organ transplantation, Br J Clin Pharmacol, 2010, 70(4): 567-579
[224]	J. Zhang, Z. Sun, Z. Zhu, J. Yang, J. Kang, G. Feng, L. Zhou, L. Zuo, Y. Luo, X. Zhang, Pharmacokinetics of mycophenolate mofetil and development of limited sampling strategy in early kidney transplant recipients, Front Pharmacol, 2018, 9(AUG):
[225]	Lu Zhang, Lizhi Chen, Xiaohong Liu, Zhijun Huang, Yifan Zheng, Kejing Tang, Xiaoyun Jiang, Pan Chen, Optimal exposure of mycophenolic acid for induction therapy of childhood lupus nephritis patients: an observational cohort study, Rheumatology, 2024, 63(SI2): SI180-SI187
[226]	Wei Zhao, May Fakhoury, Georges Deschenes, Gwenaelle Roussey, Karine Brochard, Patrick Niaudet, Michel Tsimaratos, Jean Luc Andre, Sylvie Cloarec, Pierre Cochat, Albert Bensman, Said Azougagh, Evelyne Jacqz-Aigrain, Population Pharmacokinetics and Pharmacogenetics of Mycophenolic Acid Following Administration of Mycophenolate Mofetil in De Novo Pediatric Renal-Transplant Patients, J Clin Pharmaco…
[227]	Jiao Zheng, Zhang Ming, Liang Huiqi, Y. U. Yunqiu, Zhong Mingkang, L. U. Weiyue, Population Pharmacokinetics of Mycophenolic Acid in Chinese Adult Renal Transplant Patients, Chin Pharm J, 2007, 42(1): 57-61
[228]	P. J. Zhou, D. Xu, Z. C. Yu, X. H. Wang, K. Shao, J. P. Zhao, Pharmacokinetics of mycophenolic acid and estimation of exposure using multiple linear regression equations in Chinese renal allograft recipients (vol 46, pg 389, 2007), Clin Pharmacokinet, 2008, 47(3): 216-216
[229]	Pei-Jun Zhou, Da Xu, Zi-Cheng Yu, Xiang-Hui Wang, Kun Shao, Ju-Ping Zhao, Pharmacokinetics of mycophenolic acid and estimation of exposure using multiple linear regression equations in chinese renal allograft recipients, Clin Pharmacokinet, 2007, 46(5): 389-401
[230]	Y. U. Zicheng, Zhou Peijun, Y. U. Xianghui, X. U. Da, C. HENn Bing, Zhang Weixia, A. N. Guohua, Fang Jie, Limited sampling strategy for the estimation of mycophenolic acid area under the plasma concentration- time curve in adult Chinese renal recipients, The Chinese Journal of Clinical Pharmacology, 2006, 22(6): 452-455

## Sheet: Selection（14）
After reading the titles and summaries of these articles, only 14 articles remained in the end.
exclusion
genetic polymorphisms was a covariate	1	Musuamba FT, Mourad M, Haufroid V, et al. A simultaneous d-optimal designed study for population pharmacokinetic analyses of mycophenolic Acid and tacrolimus early after renal transplantation. J Clin Pharmacol. 2012;52(12):1833-1843. doi:10.1177/0091270011423661
not received mycophenolate sodium	2	Sheng C, Zhao Q, Niu W, Qiu X, Zhang M, Jiao Z. Effect of Protein Binding on Exposure of Unbound and Total Mycophenolic Acid: A Population Pharmacokinetic Analysis in Chinese Adult Kidney Transplant Recipients. Front Pharmacol. 2020;11:340. Published 2020 Mar 20. doi:10.3389/fphar.2020.00340
not received mycophenolate sodium	3	Barraclough KA, Metz D, Staatz CE, et al. Important lack of difference in tacrolimus and mycophenolic acid pharmacokinetics between Aboriginal and Caucasian kidney transplant recipients. Nephrology (Carlton). 2022;27(9):771-779. doi:10.1111/nep.14080
not received mycophenolate sodium	4	van Hest RM, van Gelder T, Vulto AG, Shaw LM, Mathot RA. Pharmacokinetic modelling of the plasma protein binding of mycophenolic acid in renal transplant recipients. Clin Pharmacokinet. 2009;48(7):463-476. doi:10.2165/11312600-000000000-00000
genetic polymorphisms was a covariate	5	Han N, Yun HY, Kim IW, Oh YJ, Kim YS, Oh JM. Population pharmacogenetic pharmacokinetic modeling for flip-flop phenomenon of enteric-coated mycophenolate sodium in kidney transplant recipients. Eur J Clin Pharmacol. 2014;70(10):1211-1219. doi:10.1007/s00228-014-1728-4
not received mycophenolate sodium	6	Dong M, Fukuda T, Cox S, et al. Population pharmacokinetic-pharmacodynamic modelling of mycophenolic acid in paediatric renal transplant recipients in the early post-transplant period. Br J Clin Pharmacol. 2014;78(5):1102-1112. doi:10.1111/bcp.12426
not received mycophenolate sodium	7	Le Guellec C, Bourgoin H, Büchler M, et al. Population pharmacokinetics and Bayesian estimation of mycophenolic acid concentrations in stable renal transplant patients. Clin Pharmacokinet. 2004;43(4):253-266. doi:10.2165/00003088-200443040-00004
not received mycophenolate sodium	8	Rexiti K, Jiang X, Kong Y, et al. Population pharmacokinetics of mycophenolic acid and dose optimisation in adult Chinese kidney transplant recipients. Xenobiotica. 2023;53(10-11):603-612. doi:10.1080/00498254.2023.2287168
not received mycophenolate sodium	9	Staatz CE, Duffull SB, Kiberd B, Fraser AD, Tett SE. Population pharmacokinetics of mycophenolic acid during the first week after renal transplantation. Eur J Clin Pharmacol. 2005;61(7):507-516. doi:10.1007/s00228-005-0927-4
not received mycophenolate sodium	10	van Hest R, Mathot R, Vulto A, Weimar W, van Gelder T. Predicting the usefulness of therapeutic drug monitoring of mycophenolic acid: a computer simulation. Ther Drug Monit. 2005;27(2):163-167. doi:10.1097/01.ftd.0000158083.45954.97
inclusion
Studies included for external evaluation	1	de Winter BC, van Gelder T, Glander P, et al. Population pharmacokinetics of mycophenolic acid : a comparison between enteric-coated mycophenolate sodium and mycophenolate mofetil in renal transplant recipients. Clin Pharmacokinet. 2008;47(12):827-838. doi:10.2165/0003088-200847120-00007
Studies included for external evaluation	2	Sam WJ, Akhlaghi F, Rosenbaum SE. Population pharmacokinetics of mycophenolic acid and its 2 glucuronidated metabolites in kidney transplant recipients. J Clin Pharmacol. 2009;49(2):185-195. doi:10.1177/0091270008329558
Studies included for external evaluation	3	Veličković-Radovanović RM, Janković SM, Milovanović JR, et al. Variability of mycophenolic acid elimination in the renal transplant recipients – population pharmacokinetic approach. Ren Fail. 2015;37(4):652-658. doi:10.3109/0886022X.2015.1010442
Studies included for external evaluation	4	Wang G, Ye Q, Huang Y, Xu H, Li Z. Population Pharmacokinetics of Enteric-Coated Mycophenolate Sodium in Children after Renal Transplantation and Initial Dosage Recommendation Based on Body Surface Area. Comput Math Methods Med. 2022;2022:1881176. Published 2022 Sep 10. doi:10.1155/2022/1881176
